# Supplementary material for: Identification of the meiotic toolkit in diatoms and exploration of meiosis-specific SPO11 and RAD51 homologs in the sexual species Pseudo-nitzschia multistriata and Seminavis robusta
Source: BMC Genomics. 2015 Nov 14;16:930. doi: 10.1186/s12864-015-1983-5 (PMC4647503; doi:10.1186/s12864-015-1983-5)
Supplement: Additional file 9: — Transcript sequences for meiotic genes in Seminavis robusta . (FAS 108 kb) [file 12864_2015_1983_MOESM9_ESM.fas]

>Semro_comp78811_c0_seq1-MCM2
CCGGCCTCACATTTTTACTAGAGCTAGCTAGAAGTTTCGTTCAGCTTTCTGGTCTCCTCTCTTTATCTCCTTGCTGCCACTATTAATACCTCTGTAGCTATTAATCGGTAGCTAGCTAGTATCCAATAATCCACACCATGGTGTCTTCTTCCTTAGACGATGAGCATCCCAGCCCGAAGCGGCGTCGCGTCATTGCTGAAGAGGACGACGACGACAACAACAATGATGTCAATGAATCAGACCAAGGCGATCGCTTGTCTCAACGTGCCGCTCGTCTGGAAGAAAGAGCAGCAGAACGGCGCCGTCAAAGATCCCAAGACCTCCGTCAGGAAGTCTTAGAATTGGCGGGTAACAATCCTGATGAATTTCAAGATGTGGATGCTAACAACAATAACAATGACGATGATTTCGATGGTGATGCCGACATGGAAGAGGATAAAGACTATGATTATGAGGCTAATGCCCCTGTTCAGTTGGAAGAAGAAGAAGATGGAGAAGATTTGTTGGATAATGCCGAGCGTGATTACCAAAAGATTGCGGCCTTGGACACATACGGCCGAGATGGTCTGGACGATCGAGATTTTGATGACATGGATGTCGATCAGCGACGTGCAGCCGAAAAGGAATTAAACCGCCGAGACCTAGAAGGGATGGGCCGTAACGATGGATTTTATGGGCTTTTAGATGCCATGGAAACAGAGGAAGATGATGAAGCCCGTCAGGCTCGTCGTGGAATGTTTGCCCGTGGGGAAGATGGCGAAGAGGGAGTGGAAGCCACTGCGGATGGCGATGAAACTGATGAAGAAGATTTAGATGGAGAGGACCAAATCAATTTGGAAGCCTTTGATGTGCCCCTAAGAGAATGGATTGCTCAGGATCGCACCCGCCGAGAGTTACAACGCAAGTTCAGAAGCTTTCTACGCCATTACACTGGCGAAGTTGGCAATGAAGACGATCCGGCGAGGCGTCGCAAACGTGGAAATGGAATCTACGAACAAAAGATCAGAGCCATGTGTGCTGCCAATCATTCCACTCTTCAAGTATCGTTTGAGCATCTCGGTGAAGCTGAACCTGTGCTGGCATTTTGGCTTACGGATGTCCCCAAAGACATGTTCGACGTCCTCAATGAAGCTGCCACCCGCCACACCCTCATGTTGTTCCCTTCCTACAATTCCATTCAGAGCGAAATTCACGTGCGTTTTGCCGGTTTTCCCTTTTTGGACTCTCTTCGCAACTTGAGACGCTCCCACCTGGATAACCTCGTGAAGGTCAACGGAGTGATCACCCGGAGATCTTCCGTTTACCCACAACTGAGCATTGCCTATTACACATGTCTTGGTTGCAAGAGAACTCAAGGACCTTTTCGAGTCGATGGAGTGGGGTCCAATCTGGTGGGCATGAGTCAACCAGACAATTGTCCCAATTGTGAAAATGCTCATTTCAAGCTGCATCCTTCCTTGTCCGAGTATCGCAACGTGCAACGAGCCAACCTACAAGAAACTCCTGGGTCTGTCCCACCCGGACGAGTCCCCCGTAGCAAAGAAGTCGTTTTCGCGGACGATCTCATTGATTCTGCCCGTCCAGGAGAAGAAGTGGTGGTTACTGGTATCTATGAGCAAAAGTTTGATGCTGGATTGACATTTCAATCAGGCTTTCCAGTCTTTAGCACGTTTTTGACGGCCAACCATGTCAGCAAAAAGGAAGATGCGGCTGCCACAGCAAATCTATCGGAGAACGATATCCAGGAAATCTTGGAACTGGCCAAGGATCCCAATATCGGAAACCGCATTGTGCGGAGTATCGCTCCAAGTATCTATGGACATGACTTTTGCAAGATGGCGCTGGCCATGAGCTTGTTTGGAGCAGTGCCCAAGAACGTCAATGACAAACACAGGATTCGCGGAGATGTGAATGTATTGTTGCTGGGGGATCCAGGTACTGCCAAGAGTCAGTTGCTCAAGTATGCAGAGTACACAGCCCCTCGGGCCGTCTACAGCACTGGTAAGGGCGCCAGTGCGGTTGGATTGACAGCATCCGTACACAAGGACCCGATCACCCGTGAGTGGACGTTAGAAGGAGGGGCTCTGGTCTTGGCGGATAAGGGTGTTTGTTTGATCGATGAATTTGACAAGATGAATGAGCAAGATCGCACATCCATCCACGAGGCAATGGAACAGCAGAGTATATCAGTTTCCAAGGCGGGAATTGTGACATCGCTTCAGGCTCGATGCTCCGTGATTGCAGCCGCCAATCCAATTGGTGGACGTTACGACAGTTCCAACACCCTGGCAGACAATGTCGAATTGACGGATCCTATTTTGCAACGTTTTGATATTCTGTGCGTTCTTCAAGATCAGGTGGACCCCATTGCCGATGAAAGGCTGGCCATGTTTGTGACGGAAAGTCACAAGCGAGCAGTACCGACTGCAAAAATCAAGCCAGACAAGGAAGGGAAATCTGACTCGCAAGCCAAGTCTATGGAAATTCCCGGGCTCATTAAACAAGACTTGCTTCGAAAGTACATCCAATATGCCCGTGTCAATGTTCGTCCCGTCCTGCGAGGTAACGCCTTTGACCAGGAAAAGGTTGCCTCCCTTTATGTGGCACTTCGCCGAGAATCTGCAGCATCAGGGGGTGTCCCCATTGCAGTGCGACACATTGAGTCTATCATGCGCATGGCTGAAGCCCACGCGAAAATGCATCTACGAGACTATGTTCGGGATGACGATATGGATGCTAGTATCCGGATGATGCTGGAAAGCTTTGTCATGGCTCAAAAATTCAGTGTGCGTCGAGCTCTGAAGCGAAGCTTTGCCAAATTCCTTTCCAGCGGTGAAGACCGTGCCTACTTGTTGCTGCACATGTTGCAAGAACTCTTCCGCAAGGAGCAAATGTACCAAGTGATTCGGCTGAGGCAGCGCAATCAGTCCGAGGACATGCTAGATATTCTGGATGTCCCGCTGGATGAACTCGAGAGCAGGGCCCGTGAGCGAAGAATCTTCAACGTGACGGAGTTCTTGAAGAGTGAAGCCTTCACTGAAGCGGGCTACAGGTACGACCCTCAGCGAAAGGCCATCACGAGAAGCGTGGCATCTGCAAACTAAGTGCATGTAGCAATCTACGGTCATGATCGGGGTGGGACTTTTCACAATCAGTATGTGATAGTGTTTAGAAACTAATATTAGGTGTCGCATTGCAGTG
>Semro_comp50104_c0_seq1-MCM3
GTGCTGTTGTTGTTAGACTACTACTGGCGGCCAACTTACTTCAGCTTTGATTGCCAACAAGCAGGTGTCCTCAACAAGGGTTTCCTGTCTACCAACCGGAATTACGGAGGATTGTGTTGTTTTGGGTTCGACAAGAGTGGTTTTACCGACAGGATCGCAACAGACCAAGACGCCAAAGACATTCTCAGCTTTTCTTCCATCGCAGCATTGGTGCTGTCAACAATCCTCAATCATTTATTTGTGCCACCCGAGCGCCCCGACAAGGCATAGAACTCAACAACCATGGATGTGGGACATAATGAACTTGTGGACCGCTATGAGGGATTCCTCCGAAGTGAGAAATTTGGCCATGTCGACAGAATTGCCACTGCCATTGATGATTTTGCACACCACACCCGTGGAGACAAGCGAGTAGCCGGCTATGGCTGCCCTCGGTTGTCAGTGAGCATGGCCGAATTGAGATCCCATGGAGATGGCTCGCTCAGTCAACAAATGCGATTGAATCCTCTGCCTCATATTCGGGCTTTAGAGGCTGCTTGCCACAGCATCGCCACAGAGGAGCGGCCTGGATACGACAAAGAAGATATCAAAATGAAAGTGGCACTTTCAGGGCCAGTGGGGGCTTCCCCTTCTTGTCCACGCAGCCTTACATCTTCTTCACTTCGCCAACTGGTTTGTGTCGAAGGAGTCGCCACCAAAGTCTCAACTGTCAAGCCAAAGGTCGTCAAGTCTGTCCATTACTGCCCAAACACCCAGAAACATCAAACTCGAACCTACGTAGATGCGACAGACCCTCAATTGGGATTAAAGGAATTGGATGCGGAAGGCCGAGAACTGCCTGACAAACACATCAACATTACCAACGCTGTTTATCCTACCAAGGACGCTGACGGGAACCCATTGGTAACCGAGTTTGGCCTGTCGGAATACAAGGATCACCAAACCATCACGTTGCAAGAGATGCCTGAAAAAGCACCCATGGGACAACTCCCTCGATCCGTTGATCTCATTCTTGATCATGACCTTGTGGACAAGGTCAAACCTGGGGATCGCATCGTCATTGTAGGAGTCTATCGCGCACTCGCCTACCAAGCAACCAAAAGACCCAGTGCAAACTCTACCTTCAGAACTGTCGTCCTGGTCAACAATGTTCAGATTTTGGGACGCGATGCCAGTCAGTTGACTTTCTTGCCGCAAGATATTCGCATGATCCGATCCTTGGCCAAACGCGACGACATCTTGTCCATCTTGGGAAGGAGTCTGGCACCTTCCATTTACGGGCACGGCGTAATCAAGAAGGCACTGGCCCTTCAATTGCTGTCAGGGTGTGAAAAGAACCTCGAGAATGGTACGCACCTCCGTGGAGACATCAACATTCTCATGGTCGGCGATCCTTCCACTGCCAAGAGTCAGTTGCTACGTTCCGCCATGACTATCGCCCCACTTGCGGTCTCTACCACTGGAAAAGGTTCGTCTGGTGTTGGTTTGACGGCTGCAGTCACTTCAGATCCAGACACCCGAGAGCGCCGTTTGGAAGCAGGCGCCATGGTCCTTGCCGACAGAGGTTTGGTTTGTGTTGATGAGTTTGACAAAATGGGGGAGAACGATCGCGTTGCCATCCACGAGGCAATGGAACAGC
>Semro_comp82592_c0_seq1-MCM4
CTCTTCCGATCTCCAAACAACACTTTTTAGGGCAAGGGAGGAGACACCCCATCGTTGGTGGATATTCAGTACATTGCCGACATGGAACGGATCATCCCGTCGGTATTGTACTGGAAAGGATGGGACATTCGCAGCTGCACTCTTCCGCATTTTCAGCGTTGGCTGACGGCTTGGGAAGCGCTTCCAGCGTACACGGCATCGCGATCCGACTATTACACACACATGACGGTGATTCCATCCCAGAATGGACCCGGGTACATGATACCAGAGGCCAAAAGGATTGCCTCAAGAATATCCGGATTGGTGGATGGCGCATGGCATCTTCCATTGCCACAAGATTCCCTGGAACAGTTTCAAATCCAATCTTCATCAACAACAATCGATGACAATAACCCAGCCATCGAAGCCGCCTACAAGCTGGTGAAGAACCACGTCAACATTACCCAATTTGCGTGCCGCGGGGCGGGAGAGCCCGGAAGGCCTGCCTTTCACGCCGAACTGGCAGATCCCTACGCCGAACCCAATGAAGAGTACGTGCAAGGGGTCGATGTGTGCCTGCGACATGTAGCCCATGCACTGGTCGTGGGTAGCTCCGTGGCAGAAGCAACGGCACAAGCAGATTTGGCAGGCAAGCAGGGAAATGATGCACTGCGTGAGAATTGGGAAGCCTATCCCGACGAAAATGATCCCTCCTTGGCGTATTATTGGAACTACGAAAACGGGGAGGTTACCTGGACCCCGCCCACGCAGCAGCTAGATACCTGCTTGACCTATTTGAGGGACAGAATAGGAGTTCCAAGGGATATGAGTGGAGCTGCAGCTATGCAATTGCGCGCCTACCTAAATTGGGCCGTTGACATGATGAGGAAATCATAGCAGTGTATTGTGGATATACTACTACATGTAGCAGATGTAGCAGACGCAGGGATTATACCGGTGCTAGCTAGTACTGGTGGAAGTGACTGTGAGCGTCAGCTTCTAGCTAGGTGGATTGATCATTCCGTACTAGTACTGGTACTCTCGTGTTTTCAGTTTTCAGGTCTGCTGGCTTCTACCGCAAAAAAACGGTTAAACAGCATCCAAACAATGACGGAACGAACGGAACCGAAACATCTCACCTCGTTGTCAACAAATCCAAATAGACCTACAATAGCTCCTACAATCACATGTATTCTTAGTAACTCCGCTTTCATCACAAACTTTGGTCAAGAGAAACAGAGCGTAGCGATTACTGACGATGGAGAGTAGCGACGAGGAAGGACCACCCAGAGGTATGGAGGATGCAATGGTCGAAGCTACCCCTCGACGACGGGTAGCAGGCGCTCGTCGCAGTCCTTCCGGAAGTGGCAGCACACCCAGAACTCCAGCTTCGGAAGATGGAGCTGCTGTCCCTGGGACGCCCTATGAAGTTGTTCCTGCCACTCCTGCTGCTCGCAAAAGGGGAGCTGGCGAAGGATCGCCACTGACACCATTGGGGCTGGAAGAAGAAGACGAAGAAGAAACAGCCAATGCTAATAGTCGGAATCAGAATGATGGCGACAATGACGATGACATCCTGTTATCATCTGACGATGAAGCGGAAAATCCACCTCCACCAGGAGCTGGGCACAATAACGAAGAAAATGGTCAACAGGAAGAGGATGAAGAGGCTCAGGAAGAAGACAACCTCTTTCTGGCCGCTGGCGAAGAAGAGCTTCCAGTTGTGAGGGGAACTACAATTAATGTTCCCACTGCTGCCGCTGTCTTTCGGCATTTCTTGCGTAACTTCAAGTCCTTGGCTAGGGCTCGTCGAGCAAACAATGTTGGCTCTGGCTCGGATACGGATGAAGATGAGGACGACGACAACAACAACAATGAGCCTGCTCTGTACATGGAACGTCTACGGACTCTCTTGACGCGAGGAGTCATTTTTGACCATGATCAGGAGCAGGACAACACAGTTTCGCCTACAACCAGCAGTCTCGATATTGATACTATGCATATTTACTATCATAGCGAAGACTGCCAACGCTTTTATCAACAGCTTATTGAGTATCCAATGGAGATTGTTCCGCTCATGGATCTGGTTGTACGCAAGGAACTCGAAACACTTGCAGGTATCATGGCCACTGAAAACGATCTGGATGAAGCTCCACACATTCCAAATGTCCAAGTGCGACCCTTCAACCTACGCACCGTCTCCAATATTCGGTGCCTAGACCCTGTCGCAATGGACAATCTGCTCAGTATCAAGGGAATGATTGTTCGCATCTCTCCCATTATTCCTGATCTCAAGGTTGCCCATTTCACTTGTGCCATTTGTGGAAACGATGTCCAAGTCACCATTGATAGAGGACGCATCAAGGAACCCAACAGCAAATGTCCAAGGTGCAACATCAACAACTCTTACCAGCTCGTCCACAATCGATCCATTTTTGCCAACAAGCAGTTGGTGCGCTTGCAAGAAACACCCGATGAGGTTCCGGCAGGACAGACACCCGCCTCGGTCATGACGTTTTGTTATGATGATTTGGTTGATTGCGTCAAACCGGGAGACAAGGTGGAAGTCACGGGTGTTCTTAGGGCTCAACCGGTTAGGGTCAACCCCAAGATTTCCAAGGTGAAGTCTATCTACAAGACCTACCTCGATGTCATTCATTTCAAGCGTATCACGGGCTTGGAGTCGGCACGCAATCGAGACAAGGAGCGGGTTGGAAGAGAAGGAGCGGGTATGACGTCTCGTTTTACTCAGGAGCGAATTGATCAGCTAAAGACTCTCTCTCAGCGACCTGACATCTATGACATGTTGACATCTTCCTTGGCGCCTTCCATCTGGGAGCTAGACAATGTCAAAAAGGGCGTACTCTGCATGCTGTTTGGTGGCAATCACGTCAGAGTGAAGAGGGGCTATGCTGACCAATGTCGTAAGCGGGACGAGAAGGAAAACAAACGCCGTGCCGGCAACCGGGATGATGACTCCCTCATGGAAGATGAGGACGAGGAGCAGGATGAAGATGAGGAAGATCTTGATTTGGACGAAGAGAAACTTCACAAAAGAGGGGACATCAATATCTTACTCTGTGGGGACCCGGGTACTTCCAAATCACAGCTTCTCAGCTATGTCAACAAACTCAGCGCTCGAGGAGTGTACACGTCGGGTAAGGGGTCCTCCGCCGTCGGGCTGACGGCTTCAGTGGTGAGAGATCCAGAAACAAGAGATCTTGTCTTGGAAAGTGGAGCTTTGGTTCTCAGTGATCAAGGGATCTGTTGCATTGATGAATTTGACAAG
>Semro_comp83065_c1_seq1-MCM5
CAAACAACAACAACAACAACAATAATACCCCCGAGTTGACGGATGAGGTCCTTTTTCGCATCCAAATTCTACTTCAGGGGAAACTAAAGCTAACGCCACTGCGACAAATCAAGAGCGAACACATGCATCGTCTCTTGAAATGTCCAGGAATCATCATTTCCACGTCCCCCGTCAAATCCAGAGCCGTCCAGTTGGCCGTCCGCTGTGCCACCTGTGGCCACGAACGTGCGCTCAGTGCTCTTAATGAAGGCCCCTGGGCTTCCATTTCCATGCCGGTCCGATGCCCCAACAACAATGCCGCGGCGGCGGCCGATAATCCCAATGAAGGGGCCGCCGGAAATGCTCCTCAATGCGGTATCTTTCCCTATGCGGTAGTACCGGATGACTCCCAATTTGTGGATCAACAAACCCTCAAACTCCAAGAAACACCCGAAAAGGTTCCGACGGGAGAAATGCCCCGCAGTGTCTTGTTGGCGGTCGATCGAGCCTTGGTGGATACGGCACCTCCTGGAACCCGTGTCGCGGTCCTGTGCATTCCCACCCTATTGCACGGAGCATCCGATGGTTCCGGCAAGGAAGCCCCCAAAACGGTCTACTTGAGAGTGGTGGGAATGGCCAAGGACGACAGTGCGCACGGCAATGCCGGCAGTGTCACGGTCACACCGGCCGAAGAAGAAGCCTTTGTCGCATTGTCGCGCAATCCCAATGTCTATGACATTCTCAGTCGCAGCATGGCTCCCAGTCTGCGCGGCAGTTACACGGTGGATATCAAAAAGGCTCTTATTTGTCAACTCTTTTCGGGGAGTCGCAAACGACTTCAGGATGGTGTCCAACTTCGTGGAGACATTAACGTGTTGCTGTTGGGAGATCCCTCCACGGCCAAATCGCAATTCCTCAAGTTTGCATCCCAAGTGGCACCTGTGGGAATCTACACGTCCGGAAAAGGATCCAGTGCGGCGGGTTTGACCGCTTCGGTCGTGCGCAATGCCAAGGGAGAGTTCTATCTGGAAGGAGGTGCCATGGTGTTGGCCGATGGTGGCATTGTGTGTATCGATGAGTTTGACAAAATGAGACCCGCCGACCGCGTTGCCATTCACGAAGCCATGGAACAACAGACCATTAGTATCGCCAAGGCGGGTATTACCACAGTTCTCAACAGTCGTAGCAGTGTCTTGGCAGCGGCAAATCCTGTCTTTGGACGTTACGATGATTTCAAGAGCGCCTCGGAGAACATTGATCTCATGACGACTATTTTGAGTCGTTTTGACTTGATCTTTTTAGTGCGCGATATCCGAGAAGAAGAGCGTGATCGTATGATTTGTCAGCATGTCATGGGAGTTCATATCAACAGTACCGGCTCTAGTGGCGGCGGATTCCTTGGTACGAGTTCGTCGGCGGCCAATACGAATCCCTTTGCGGCGGCTATCGGCATGGCAGGGGATGACACTTCGAACCGAGCC
>Semro_comp61600_c0_seq1-MCM6
CGGAAACCATTTCCTTCATGTTTGACGTTAGGTTGAGAGTCCGAAAACGCCAAGAGATCAAGAAGAATCGAATCGCATACTAGTGCATGTCAACGGAGAAGCAGCTCTGGTTGAATTTCACTATTGCGTGACATTGGTACATGTATAGCTACGGTAGCTGGTTAGTCACTCTCCCTACCAGGTTACTTCGATCCAAGTTTTTTCAATAGACTGTCACTCCACCACCATGACGGGTAGCACAGCTATTCACGGCCAAGAAGGTTTTGATAATGGAGATGATAATAGCGCAGCAGCAGCAGAACGGGCTGATGGCTTCCGCGCGGTGACTGAAGCTGGCGAAAACAGTGTCCTACCAACAGTGGCGACGCCAGAGGAAGATGGAGAAGTGGAAGATCAACGAGAAATGGCTGCCGCTGCGGCAGAGGTATCTGTCATGGATCGTACTGCAAGAACTAACGGCCGCAGTGCCACTGGCGATGAAGCCCTGATTGGAGCCACTGGAAATGCTGAAGGAGTGGGATCCTTCGAAATGGTTGATGAAGTGGGAGAGATGGTTTCACAACGATTTCTTCAGTTCTTAATGGACTTCTCAGAGACAATTTCAAGAACCAGACCCAATCCCAACCCCATGGAGGTGGAAATGGAAGAGGTGGAAATGGAAGAGCAGACTGTATTTCCATATTCGGAACAAGGCAGTCAAATGGCAAAGCGACAACTGGAAACCCGGGCAGCTGACGATTCGGCGAAGACACAGCAATACGGTTTCTCTAATACCATGTTTCTGGACTTTGACCATGTCATGAAGACAGATCTGGAACTGGCAGAGGCAATTCAATCTGATTTTGGGCGCTTTGAACCGTTCTTGAGAAAGGCCGTTCGATCATTCGTACATGACTTGCATCCAGAGCTTGCCGACTCTGCATCACCATCATCTCAAGAACAGACCAACTACTTTGTTGCTGTTCACAATCTGCCTAGTCTATTGCCAGTGAGGCACCTAAGGACCGATCAAATCGGTCGATTGACAGCCGTGGCGGGAACCGTCACGCGTACCTCCGACGTTCGACCTGAACTATTGAGTGGCAGCTTTCGATGCAACAAATGTGGGTTGCTTGCCGAAAACATTCTGCAGCAGTATCATTTTACACGCCCCACGCTTTGTCGCAATCCGCGGTGTGGCAACTTATCTCCAAAAGAGTTTACTCTGGATTCTCAGCGCAGTGAGGCTGTAGACTGGCAAAAGCTAAGGGTTCAAGAGAACTCGGACGAAATTCCACCCGGTTCCATGCCTCGAGCGGTCGAGGTGATTATTCGAAACGAAATGGTGGAGAAATGCAAAGCTGGCGATCAATGTGTTTTCACGGGAACCCTGGTGGTAATTCCCGATGGATCTGCACTTGCAAGAGCTGGAGAAGCGCCCAAGGCCACTCGAAGTGGACCTAGTGACGCCGCCACGGGAGGAGGCGGTGGAATCCGGGGATTGAAGTCATTGGGTGTGCGAGAGCTCACCTACAGGACATGCTTTGTTGCTTCATCTGTTATCCAAACCGAAGTCCTTGCGAGAGCCGCCAACGCCACAAGCAACACTGCAGCTTTGATTTATGGGAGCCATACATTTGATTCCCATGAAGCAACTAAGGAAGAAGTGGCTCTGGAATTCACGGCGGAACAACGGGAAGAAATTAGGACAATGAAAAATAGCCCAAGATTGTATGAACAGCTCGCCGATTCCATCGCCCCAGCAACGTTCGGTCACAGGGAGATTAAAAAAGGCATCCTCTTAATGCTGCTGGGTGGCGTCCATAAGACAACTGCAGATGGTATCAAACTTCGTGGTGACATCAATGCTTGCATTGTCGGGGATCCCTCCACGGCCAAATCGCAA
>Semro_comp70058_c0_seq2-MCM7
CTTGGGGTCGTCCTGCGTTTGGCGCTTCCGCCTTCCAACCAATGACACACGAATGAGGCCGCAAACTTTGGCCCGCATCCCACTTGCCCACTCGGACGTCCTTCAGTCAATTATTTTGTTTCGTGTGCTGATAGTTAGTTAGTCAACCATGGCGACCCAAGATACCCAAGCGACGGCAGATCCCCTCTTCAGCAGCAGCAACTTTCCAAGATATGACAAAGATGAAGAAATCTTTGCCTCGTTTCTGCGAGAGCATACTATATTGACCTTGGCATCTGCGAGAAACGATGACAGCGATGACGACGATGTCCTCATGGAACCCACTGCCGATGGTGTGTCCCACGGTATGGTTCGCAATCCTTGTTATCTGCCGCTGCTACAGCGCATCAAGGATCGGCATTATCTAGAGGACAAAGTGGGAACCTTTATCATTGAAATTCCACTTTCCGAACTGATTGCCTGGGACAGTGTCAAGGGAGGTGATCTAGCGGAACGGGCCACCAACAATGCAAATCGATACCAGGAAGTCTTTGCCAAGGTGATTGATGAAGCGCTCAAGGGAATGGAGGAATCACCCAATGCCAACATTCATCGTCAACGGGATACCATTGACGTTCTGGCCGAACAGAGAATTGCACAACAACAAGCATCCCAGCAGGCACGGGCTGAGCAACAGCAGCAACAACAGGATGGAGGGGGCGGAATTCTGAATGATCAAGCTCAAATCAACAACGCTGCCAATAGCGCCGATATTAGCGGAGCCACGGAAGAATTCCCACCGGATCTCATGCGACGTTACGAAATTCGAATCCTTCCCGTGGGAAGACGAGGCGTTTGTTTCCCCTTTACCAATCAATGGATCTCCAAACACAATTCACCCTACAATAACAGCAATATGGGGCTGTCTCTTCGGGATATCCGATCCAGATCCATGGGCAAAATTGTCGCTGTACGAGGAATGATTGTGCGCACGTCCGATGTCAAACCCTTTTGCGCGGTCGCCACATATTATTGCGATGCCTGTGGCTGTGAAGTATACCAAGTCATTGCCAACCAGAGAGAATTCATGCCACAACGGTCTTGTCCGTCCGAAGAATGTCGAACGAGACGGGGTGGTGGGGATACCCTGCACCTCCAAACTCGAGGCTCCAAATTCGTCAAGTTCCAGGAACTAAAGATACAAGAATTGCCAAGTCAAGTACCCATTGGACACGTCCCCAGAAGCATGAGTGTCTACTGTCGGGGAGAATTGACCAGAATGGCGACGCCGGGAGACGTCGTGACCATTGATGGCATCTTTTTGCCACGAAAACTCGCGGAAAGTGGATTTGCTGCCATCAAGGCAGGATTGATCTCCACTACGTACCTGGAAAGTCAAAATATCATTGTCCACAAAAAATCTTACGATGAATCCCTCCTCGATTCACTCTCTGACGAAGAGAGTGCCAAACTCGATGCAGAAATCATGACGATTGCCACGGGCGAAGATCCAGTCGGAAAACTCTCCTCGTCCCTTGCTCCCGAGATCTTTGGGCATGAAGATATCAAACGAGCTCTCTTGCTGCAACTTGTGGGAGGATGTACTCGGTCACTGCCGGATGGTCTCAAAATCAGAGGAGACATCAACGTTTGCCTTATGGGGGATCCTGGAGTGGCCAAGTCGCAGCTGCTCAAGCATGTGGCATCGATTGCGCCGCGGGGTGTCTACACCACAGGGAAGGGTTCTTCGGGTGTTGGTCTGACAGCTGCCGTGACCAAGGATACAACCACCGGTGAAATGGCCTTGGAGGGCGGAGCCCTAGTCCTGGCTGATCGGGGAATTTGTTGCATTGATGAATTTGACAAGATGGACGAATCCGATAGGACTGCAATCCACGAGGTCATGGAGCAGCAAACAGTCAGTATCGCCAAAGCAGGAATTGTGGCCACACTCAATGCTCGCGCAGCAGTCCTTGCGGCGGCCAACCCTCTTTACTCGAGATACAATCGTCACAAATCTTTGTCTGAAAATGTGAACTTACCAAACTCTTTGTTGAGTCGATTTGATTTACTCTTCCTCGTGCTGGATATCGCTGATGTGGATCGTGACACAGCCTTGGCCAGGCACGTTACGCTTGTGCATCAAAACGAAGGAGTGGAGGAGACAAACAATAAAGACAAACAACAACCTACAGATGCTAGTGACAATGCAGCGGACGATGGTGATGACGACGAAGGGGGAGAGAATGCAGACAAGCCTTTGGCACCACGTGTACTACGAGAATACATTGCAAGAGCCAGAAAGCATCAACCAGTCGTACCACAAGATGTGGCTCCGTATGTTGTGGAGGCGTATGTAACCTTGCGCATGCAAGATCGTCCCGGGGCCAAAAAGACCA
>Semro_comp79168_c0_seq3-MCM8
TTCCACTCCTCCGTCATACAGCCGTACCGGTAGATAGTGCTGGTATCCACCTGCCTCTGTCATGCCATAGACAAAGACAAGTCATATTCAACGATGGATATGAATAACAGCCATGGCGACCATGACTTTGCCAGTATCACGGATCTGTGGTGGGCTGGTGTTCGTTTATGGTACAATGAACAAGATTTGCTGCAAGCCATGCAACTATGGGAACAAGCTCTTATTGAAGTGGCGGCATTGGAAGAAACCAAGACCACAGCGAGAGTGTTAGTGCCAGAAAAGCTGGCAGTGGCATCTCCTGCCGTATCCTACCTGGCTCCTCTTCTTTTATTTTTGGCGGGATGCCATCTCGATGCTGGTGACACGCACAAAGCCCAACGGTTGTGTATGAGTTGTCTCGCCACCAATCTCTTTCGGGATCATTTATTACTACTAAAAACTGGTAGCAGCGACAACAATAATTTTTCACATGGAGTACTGTCCGAGTACGAGGCAGCCTTTCAGGAAGACCATACGATTGATGAACCATGGAACATGGCACATCAAGTGGTACAGTGGGTTATTGAACAGAAACAAAAACAACACGAGCAACAACCAGAATCCTTTATTCAGACACCAGAAACAGCTGCCATACATGTAGCACCATCCAGTGTGTGGGCGGATGCCTATCAACGGCCCGGGTTCTTTTATTCCTCCCTCCTTCCATCATCCAAAGCAGTGTACACCAGAGAAGAATTCCCAGACTGGTGTTTACAGCTAGAACAAGACGACTACTATCCCATCATTCGAGACGAATACCAAAGACTGCTACAACAAAAATCCAAACAACAACACAACAACAACAACAATCATCAGAAAGTAGTATCTCTATTGCAAGGACGAACTGTCATTTCATTGCGCTACGACGAATTCATTACCAACGAATTCCATCATTTCCTCTTGAAAGGACAACCCATGACCAATGAGTGGCAGAAAGCACACAGCTTTGCGGCGTTTCTCTACCACAAACCAACAGAAGCACTCGCCATTATTGGCACTGCCATGAGTCTCGCCATGGTCACGCTCTGGAGACACCAGCACAATTATCATCAGTCCAACCTCGCTTCTTCTTCCAACGTTTCCAATTCGGTCCTTGCAGGAAAATTGGAACGCTTTTTGGATGCTTCCAAAATTCAAATCAGACTCATCAATGCACATCCAAAGCTCAACATGATGTCAGTCAAGACTGGCGTCGTGGGAAGATTCGTATCGGTCAAGGGACATGTTGTCAAAGCACGGCCCAAACGTCTGCGAGTTGCAATGGTCGACTTTGAATGCAAAAAATGCCGGGCTAAAATCATGCATGCCTTGGACGGTGGCAAATACTCGGTACCCACCAAATGCACCACCCTCAATTGCAAATCCAGAGCATTTTCCATGACCAAGACCATGGCCCACTACACGGATGTGCAAGAACTCAAGTTGCAAGAGGCACAAGACGAAAGCATAATGCATTCGGGACGGACACCACGACAAATGTCTGTCGAATTGACCCATGATCTGGTCGATTCCTGTCGACCGGGAGATATTATTCTGCTCAGTTGTATCATCGATACGGTCAACACTGCCATTGCCGCGGGACGATCGGGAAAACGAGCCAAGGAAAACTGTACCTATACACTAGTGCTGAAAGGACACGCCATTACGACTCTCTCGGGAACAACCTCGCAAAACAAACCCAACAAGAACAACAATCGAGACTCCAACAACAGTGCATCATCCAACAACAACAATATACAATTCTCACAGCAACAACTCTCCTCCATTGTCAAACTGTGTCATGCAGATCACAAGTTCTTTGGAATGGGGGAACGCATGGCATTTCCGTTTGATCTGTTGGTACGGTCTTTGTGCCCTGCCATTTATGGTCATCATGAAGTCAAGGCAGGAATCCTGCTGTGCCTACTGGGAGGCACCCCACCTGCTAATTCGTACACCAAAGCAGCTGCAAGCGAAGAACTAAGAAGCAACTCACACATTCTGATTGTTGGGGATCCTGGAATGGGTAAGTCTCAGATGCTACTGGCAGCGACGCAAGTTGCCGCACGCAGCGTGTATGTGGGAGGCACCACGGCATCCACAACGGGATTGACAGTCTCTTTAACCCGCGAAGAGAACGGTGAGTCAGGTATAGAAGCAGGGGCGCTCGTGCTGGGTGACAAGGGAGTGGTTTGTATTGACGAGTTCGACAAAATGCCCAAAAAGAGCCAAGACGGTTTGCTGGAGGCCATGGAGCAGCAGGAAGTATCCATTGCCAAGGCGGGGGTACTGGCATCTTTGCCAGCACGATGCAGTGTCATTGCAGCTGCCAACCCCAAGAATGGAAGCTACAACATGAACAAAACTGTTGCAGAGAATCTCAACATGTCGAAACCAATTCTTTCTCGATTCGACCTCGTTTACATCTTGAGAGACCGGGCAGATCAAGATTTGGATCGACGAGTGTCCAAAAGTATCATGAATCTTCATCGAGCAGCAAAGAATAGCCACGGAGAAGGGGCCTTTGCCAGTGGAACAGCTCCTCCAATGACATACACACAACAAAACAAGGACCCAACGCATCTTACCAGGGGTGGAATAGATCGGATTCCAATCTGGGAACGGCTCGCATGGGTTGCCGACTTTCAAAAGACACCATTGCCAGCTGAGTTGGTTCGAGACTACATTGCCTATGCTCGGGAGTACTGCAAGCCGAAAATGACGGCAGAGGCGGCAGCAGTGCTCAAGGACTATTTCATGCAGCTAAGATACCCCGAAGGTGGACTCAGGCGAAACGACACGGTCCCAATTACCACACGACAACTCGAAGCTATGATTCGACTCTCTCAGGCCCGTGCGAAAGCCTGCCTACGGGAGTACGTGCTGGAAGGTGACGCATTGGATGTAGTCGAGCTGATGCGGAAATCAGTGGACCAAGTGCATTCGGATGAGAACAACAAACTAGACCCACTTCGTGGGGGGGCAGCCGGTATAAGCAACCGGAAAGCCAGAAAGCTTTTCGAGGCGAAGATGAAGGAAATCATAGGGGTCGGAGCAGAGTGTGCGATGGATGACCTCCGGATGATTGCAGATCAGATCAACTTTGGTCTGGGCGACTTCAAGCCAATGATTGACGACCTACGAGACAAGGGTGTTTTGCTTTTGAAAAGTTCGGGAAGATATCAAATCGTTTCTTAGCTAGCATACGTTACTGGTAGTAAGCTGCTTTTCCCGGGATGTCTTGATCCTACCGGTACTATTACCTTGCTGGGGGTCCTGACGCAGGC
>Semro_comp59174_c0_seq1-MCM9
TTTGCCTGGATCTCATGTGCGAGTACCCACCTATCGGCAAGAGAAAACCTTTAATATTCCTTCACAGCTAAGCGTCACTCCCTCATTGGATTCAGTAATTGAAACCGTCAGGAGCGGCGCAACTCTTCTTTTTAAAATTTATCCCTTCGAACCACACAAAAAAGGGCCAGATTGTTCTGCTTACCTTTCTCTTTTCTGGGTGAAGAACAGTGCTTTTCAAGTTCATCATTTGAAGGACGGGCAGATATATCCATACAATCTACTCGTTGGGTCTATCTAGCTACCGGTACGTACCGTAGCTGGAGGCTGGAGGAGAGGGCTCGGGCAATTCTCAGGCCTGAAAACAACAAAAGGGAACAACAAAAGGGACCTTCGGGAGACTATCGTCATTGGAGGCAGCATTTTCTGTAAAAAACTGTATTGTCTCTGAGTGCCAGACGATATCGCTCTGAGTCCTGCAAGCGTGACGACTGTTTCGATCATCATGTTCTCAGAAACGTGGACGGCAGATAGGCTCTCCAGGGCTTCCAACCAAGATCTTGGGTCTCCACAGGAGATAGAGCAACGATTTCTGCAACATTTGAACGCTTCAGAAAGCTGCAAGACATCCCTCAGGGTTCTCCTCACGAGCTCATCCAACACAACTCGTGACTTCTCGCTAGAGGTGGACGCCTTTGATTTGCTCGAGGCAGACCCTTGCTTAGGACATTTGCTTCTGAAATACCCACAGCTCATGATTGGCCATCTGGAAAGAGCCATTGTGACAGCCCAGCAGCAACTCTCTGCGCAGCTTGAGGCAGAAGCACGGCAAAATGGGATCGAATTCGCGGGAAAGGTCAAGGGATTGAGGACGAGCCGAGTGCATGCACGCCTCGTCCATCTCCCTCCGACATGTTGCAAAATGTCACTTGCAGCGCTACAGGCATCGGATGTCGGCCACATTGTTCAAGTTTCAGGAACTGTGGTGCGGGCCACACCTGTTTTCATGTACGAGAGTACGCGGACCTTTAAATGCACCGGCAAGACCGGGTGTGGACAAGAATTCACGGTCTATGCCGATCTAGAACAACGCCACAATGCACTGGCGGCTCCAGAGCGTTGCATGGCTAGCAGTGGATGCAAGGGACATAACTTCCAAACTGTAGCGGAAAACACTGTTCACACAGACTACCAAGAAGCCACAATTCAGGAGGCCGCTTCTCAGTTGGGGGGAGGATCACATGTGCCCAAATCTCTCCTGATCAAGCTTCAACATGATCTTGTTGACCGCTGCCAGCCAGGTGATGAGGTTGTCATTGTAGGGCTTCTCTTGCCGCAATGGCAGCCTTCCATCATGCCAAACATGGAATGCGCCGTTGCAATGGCCCTGCGGGCTCATTCGATCCGTGTCGTGCGTGACAATGGCGCCTCTGCGTGGTCTCGGGGGGCTCTTGATGATGGAAATCAGCTAGGAGAGGACATCCAAGAAGACAAGTTTCGTGGAGAATTCAAAAATTTCTGGGAGCATTTCAAGGATGCGCCAATCGCTGCCCGAGATCACATATGCAAGGCAGTTTGTCCCAAGCTCTACGGCATGGCGGTCGTCAAATTGGCGCTCCTTCTAACGCTCATTGGGGGAGTATGTGAAGCAGACGACAATAGCGAGGAACCTACAGGGGTGACCGATGATTCTAACCCAGCTGAGCAACATTTTGAACCGGAGCAATTCGAGATATTCCGAGACAGCTCTGGTACAAATGCATCGACTTTTTATGGAGAAACTCGTCCGCCGGGGATGCGGAACTCTGAAAACAGGAGCGGGGAAACCGTACGAACTCGACGACGGGGACAGAGTCATCTTTTGCTGGTGGGGGACCCGGGAACGGGAAAAAGCCAGTTTCTGTTGTTTGCCGCAGCGTTGTGCCCGCGAAGTGTCAAGACGACTGGTGTAGGAACCACTTCTGCTGGTTTAACGTGTGCTGCCGTCAGAGAGAGCGGCAAGGAGTTTTCTTTGGAGGCTGGGGCGTTGGTGCTAGCTGACGGAGGCGTGTGCTGTATCGACGAGTTTGGTTGTATTCAAGACCAAGATAGAACCACAATCCACGAGGCAATGGAACAGCAG
>Semro_comp83927_c0_seq1-SMC1
TCTGAAGCTTGCCTCCTCGCATCCATCACAAAACCCTCATAACGAAAGGTAGATAACAAAAGACAGATAACAGAGGACACCGCCAACAAACCATCATTGGCCAGCTAGCTATTATCGCTATCATACATAGTCATCACCATGCCGGTCACGTATCTAGAGATTGAGAACTTCAAGAGCTACGCTGGTAAGCAGACGATCGGTCCCTTTCGCGATTTTTCGTCCATCATTGGTCCCAATGGCAGCGGCAAGAGCAACTTGATGGACGCCATTTCCTTTGTGTTGGGTGTTCAGTCTCGAGATTTGCGCTCGAGTCAAATGAAGGATCTCATCTTTCGTCCTCCGGGAACGCGCCGCCAGACACTGAAAGCGTGTGTCACGCTGTTTTTCCAAGACGACGACGACGAAATGACATTTGCCCGCGCCATTTCACCGCAAGGCCACGGCGAGTACATTGTCAATGGCAAGACGATGCCGTTCAAAGAGTACGAAGCCAAGCTAGCCGACATTGGTGTCTTGGTCAAAGCCCGCAATTTTTTGGTATTCCAGGGAGATGTGGAATCCATTGCGCGGAAATCTCCCAAGGATTTTGTGGCATTGCTCGAGCAGATTTCCACCAGTGTCGAATTGGCCGGAGATTACGATGACGCCCACAAAGCCAAGGAAGAAGCGGAAGCGGCCGTGTTGGAAGAATACAATCGACAAAAAGGATTCAAATCAGAGCGACGCCTCCTCAAGGAGCAAAAGGAAGAAGCCGAACGCTTCCAGGAACTACTCGCACAAAAAGCAAAACTCCAGACGGATCTCTATTTATGGCAACTCTACCACATTGACAATGATATCCGAGAACAAGAAGACACGCTGGCGGAATTGCGAAAAGAATTGGAAGAAAAGAAACAAGACGAAGAAGAATACTCCAAAGCACTCCGCGCCGCCAAGAAAAAGGCCAGTGAGGCTCGTCGTCACACGGGAGAAATTGACAAGAACCGAGTCAATGCGGCGTCCCATGTCGACACTCTAGAACCGCTCGTCATTACCTGCACGGAAGAAATCAAAAGCCTCCAAAAGAAAATATCCACGGCCGAAAAATCATTGGCCAAAAAGAAAAAGGAAGCCAACGAACACAAGTACACGCTCGAACAAATTGAAACCAACGTTGACGAGCACAAGGAACAACTGAAACAACTCGAAACGGATTACGAGGAAATCAAGCGCGATGCCGTGGGAAATCAAGTCACATTGACCGAAGAACAGGAAGAAGAGTTGGTTCGGGTCCGACAAGCGGCTGCGGCAGCTACTGTCAATCCACGACGCAAGTTGGGCGGATTGACACGAAAACTTAACCACGCCCGATCCAAGGCACAAACCCAAAAACAAGAATACGATGACGCCAAAAAATCCTTGGTCGAGACGGAACAGGCTGTCACAGGACACACGGAACGCACAGAGAAATTGAAGAGTAGCATGGAAAGCACCAAAGTGGAAGTGGAGCAGATTGAAAAGGAACTCTTGGAGGCTCAACAAGCCATGCAACAAACACAGGAGCGACGGGAGGAACTCGACCAAGAGCTGGAAAAGATCAACCGCACTCTTCGCGACGCAAAGGATTCTCGTCGCAAGTCCAAGGATGAAGAGCGGATTGCACAGGCCATTGCGGCGCTCAAGCGGAACTTCCCCGGCGTCATGGGCCGTTTGGTGGATCTTTGTCGGCCCACCCAGGCACGCTTCAATCTGGCCATTACCGTCGCAGCAGGAAAGGATATGGAAGCCATTGTCGTGGATACCAAAGAAACGGGACACGAGTGCATCCGACATTTGCGAGAGCAGCGCATTGGAACGGCCACCTTTTTGCCATTGGACAGTCTCCAAGTGACTTCAGTCGAGAGCCAAGAGCGAGCTCGTGCCTTGGTGGCCAAGGACAATCGATACCGGCTGGCAGCGGATTGTATCACTGCGGATGAGGTTTTGAAACCTGCTGTATTGTATGCTGTCGGGAACACGGTTGTCTGCGATGATTTGGATTGTGCTCGAGAACTATGCTTTGGAAGCCGCCAAGGCGGCGGCGGCGGCCAAGCCAAAATCAAGGCAGTCACTCTGGGAGGTGCCGTCATTAGCAAGGCCGGTACCATGACGGGAGGAGTCACGCGGGATGACAGCAACAAAGCTGGACGATGGGGAGCCGCCGAGATTGAAAAGATGCGGGAGAAGAAGGAAGTATTGGAGACCGAGCGCTCGGAACTGGAGAGTTCTGCTGGAGACCGCCGAACCCGAAGGGGCCCTGGAGGCCATTCGTCTCGAATTGAAGAGCTGAAGAACAACCTTTTCACTCTCAAGAGCAGAAGCGACTACGCCAAGCGTGACCTGGCATACACAAACAGTCAGCTGCGGGAGAAGCAGAACCAGGTCAAAACACTTCGTCGTCAAGTCACGAAGCTCGAGGGTGACATGGAAACCGTGGAGAGCGAAATCACGGATCTCCAGGAAAAGGTCGAAACCGCTCGGGAAGAGGTCAAAAACGCCGAGGAAGAGCATCTGCGCCCTTTCCGCGAGAAGACCGGGCTCAAGGATTTGGGCGCCTACGAAGACGCGGTCGGTGAGCGACGCAAGGACTTCAACGAGCAGCGAAACAAGCTTCTGGAACACATTGCCCAGCTCGAGCAGAAGAAGGACTACGAGACCAAACGAGACCTCAAGAAGCCTGTGACCCAGTTGGAGAAGAGAATCCAAGACAACAAGGCGAAGCTCAAGAAGAGTAAGGAGAAGGAAAAGGAGTTGGCGGGACAGGTAGACGAAGCGAAGGAAGCTTTGGCGGGAGCCGAGGATGCTGTCAAAGAAGCTGCAGAAAAGGAGGAAGAGTGTGATGAAGAGGTCCAAGTGGCCCAGACAGACTACAACGAGGCCCAGGGAGAGCGAAACAAGGCCAAGAAGGCCGTGAACGCTGGCGAGGCTGCCGTCGAGCGCCTTCGGGGTACGCTGCATGAAACACTACAGAAGGCTCGCGTCGAAGAAGTCGAGTTGCCAATGCTTGATGAAGGTAGCGATGACGAGGAAGGCGTGTCGTCGTCACAGGTATCCAGCAGTCAGATGCAGACCCAGGATAGCAGCTCTGGTGGTGGAGGCTTTTCTCAAAGCACCTCTCGAGTGGTGGTTCGCGATCGTCGCGCGGCATCCAAAGTAGATTACTCCAAGTTGGACGAACCGCTGAAGCAGCGACCATCCGACCGAGAGGAAAAGCGCATGAAGAAGGACTTCGAGGACCAAATCAACAAACTGGCTTCTGACATCGAGGCCACGAATCCGAATATGAAGGCCGCGGATGCGTTCGACGCTGTCTCTCAGCGACTCAAAAGCACAAACACGGACTATTCAAAAGCCCAGGAGGCGCAACGCAAGGCCGCTTCTGCTTTTCAAAAGATCAAGTCTCGCCGTGCGAAACTCTTCAACGATTGCTTCAACCACATTGACGAGTCTCTCAAGACTATCTATCGGGACATGACCAAGTCTTCGAAACATCCTTTGGGAGGTGAAGCTTACCTGAGCTTGGACGACACGGAAGAACCTTATAAGGGAGGCATGAAGTTCAACGCTATGCCACCCATGAAGCGCTTCCGTGACATGGAGCAGCTGAGTGGTGGCGAGAAGACAGTGGCGGCTTTGTCTCTGTTGTTTGCCATTCACTCTTATCATCCGGCTCCTTTCTTTGTCATGGATGAAGTGGATGCAGCTCTGGATAATATCAATTTGCGAAAAGTATGCAACTACATCAGCCATCGGAGCAAGACAGACTTTCAGTGCATTGTGATCAGCCTCAAAGATATGTTTTACGAACGGAGCGAAAGTTTGATTGGGGTTTGCCGTGATGTCGGAACTAGCTCGAGCCGCACGCTGACCCTTGATTTGACAACGTTTGACAAGAAGGAAGCCAAGAAAAAGGGAAAGCGCGGCGGCAAGAAGCAACAGTCTGTGGAAACTGAAGAAGAGAAAACACCAGGCCGGAAACGCAAGACGCGTCTTAGCCAAGCCGCCGAAGAAGAGGAAGACGAGCAATCGAAAGCCTCTGAGGCTCCCAAGCAAAAGAAGACACGTCGCAGCAAAGCCACCGAACAAGAGGAGGGCGACGAGCACTCGAAAGCATCTAAGCGCAAGACTCGCCGAAGCAAAGCAGCCGACAACGAGGTGGAAGAGCAAGACGACGAAGAAGAAGCCACCAAAGCAGAGGCGTCTCCTTCACCGAAGCGGCGTAAGACTCGCCGCAAGACGGCAGCCGACAAGTCACAAGACGAGGACGGCGACGATGCCTCTACCAAAGGTGGCGACGAGGAATCCACAAAGGGGGGTGACGAGACTCCATCGCCACACAAGAAGACTCGCCGTAGTACCGCTGCTGCTACTCCAGAGAGCGCTTCGACGAGGGGGGAAGACAAGGACGACGACGAAACCACAGCCGAACAGGCATCGCCCGAAGCCAAGCAGGGCGAAGGAGACGATGACGATGAAACAAACGTAGAGGAGTAAAGATGAGGTGTGTTCACGCTTCGAAGATTCAGGGCAGGACAACGCTTCATGAGCATCACTTCATTCTTGTGGAATCATTG
>Semro_comp61213_c0_seq1-SMC2
CAAAGAGCTCAAGTCCGTCGAAGCAGAAATGAATAAGCAAAAGAAGACGGCTGGCAAGCTGGCGGATGACCGTCAGAAGATCAAGTCAAAAGTTGATGGCATTGCAAAGCAAAGGGACGATTTGAACTTTTCAGCAGCAGAGTTCAATGCAATGGAACAGGAAAAGAACGAGCTCGAGGCTAGTCTTTCTGAGCTCGCTGGTGAGATGGAGACGATCTCCTCCAAACTAGAGGGCCGCCTTTCCTTTCGGTACGCTGACCCTGTTCGAGGCTTTGACCGGTCCAAAGTCAAGGGTGTGGTCGCCAAGCTCATTACAGTCCACGATCGCGTTCATACAACCGCAATCGAAATTGCGGGAGGGAGCAAGATTAGAAACATTGTAGTTGATGAAGCCGTGACAAGCAGAGCTCTGCTCAACAAGGGCAAGCTCGAAAAGAGAGTGACACTCATCCCGCTTGACAAAATCCGAGGCAGACGCCACACTCAAAGTTCGCTGAACCAAGCGAGATCCGTTGCCTCGTCCATGAACACAACAGTATACCCAGCGATCGAACTCGTAGGCTTTGACGAGGAAATCAGAGCTGCGATGGAGTTCGTCTTTGGAGGACAGTTCGTTGTTGACGGGCCTCGTGCAGCCAACAAGATTTGCGATGATACCAAAACTCGCTCGATTACCCTTGAAGGAGACGTCTATGATCCGTCGGGGACCATATCGGGCGGTTCCAAGAATCCCGGCACATCCATTTTGGAGGGTTTGGGGGAGTTGGCTGATGTCACGCAGAAACACAACGAGAAGGAAACCACGTACAAATCTCTCGTTGCAAAGATCAACGCGTTGAAGGGAAAGTCGATCGAGTTCGAAAACCTCAGTACAGCCTTGGAGCTTGCGCAGACCGAACTTGCTGGCATTGAGAAACATCTCTCGCAAACAACCTACGGTATCCTGGTGGAACGGAAAGAAACAATGGAGAAGGAGTTGCAGCAATCTCGCGACGAAAGCGAGGAAATGATCAAGGAGCAGGAGGACAAGTGGAATCTCTACAACGAACTCAAGAACAAAGAAATTGAGTTGACCCAGGAACGTGAAGTTCGCCTGAAGGATCTCGAGGCCGCTGTCAAGGCGGCCAAAGAGGACGCCGCCAAGAAGACGAAGATTGCTCGCGAGGCAAAGTCGACTTCTCAGACACTCACCATGGAATTAGATAGTTTGAAGGCCGAGCTCCTCGCGGCGCAGGAGGCTGTTCGATCTGCCGAGAAGGCCCTGAACGACGCAAGCACAAAAGAAGGTGACCTGCAAATTGAGGTTGGCGAAGTCAAGGCGCAGTATGATGAGGCCAAGGGGCGCCTAGACGAAGCCGAGAAACGCAGGGCCACATGCTCTACGGAGTTGAAGAACTTGGACAAGGAGCGATCCAAGAAGTCGAATGAAATATCAGCAGCTGCGGTGGAAATAAAGAAAAAGCAGGTAGCGATTGCCAAAATCGAAAAGGAGCGAGCAACGGCTGAGCGTGTCGTAGCAAACATGCTGAAGAAGCACCCGTGGATTGAGAGCGAACAAACTGCGTTTGGCGTAGCAGGTGGTGACTACGATTTTGAAGCCATGGACACCAAGGAGAACAGTCGAATGCTGCAGTCGTTGAAGGCAGAACAAGACTCACTCTCCAAGAAAATCAACAAAAAGGTCATGGGCATGATTGAAAAGGCCGAGGGAGAGTACACGGAGCTGTTGCGCAAACGCAAGGTCATTGAGAACGACAAGAAGAAGATCCAAGCCGTGATTGAAGAGCTTGACGTGAAGAAGAAAACCGAGCTACAGCGAACTTGGAAAAAGGTCAACCGCGACTTTGGGTCTATCTTCTCCACTCTCCTCCCAGGGACATCGGCCAAGCTCGAGCCACCGGAGGGAATGGAGGCTTGGGAGGGTTTAGAAGTGAAGGTTGCCTTTGGCGATGTCTGGAAGGAGAGTCTGAGTGAGCTTAGTGGCGGCCAGCGATCTCTTCTTGCGCTGTCATTGATTTTATCGCTTCTCCTCTTCAAACCAGCTCCAATGTACATTCTGGATGAGGTCGATGCTGCGCTCGATTTGAGCCATACTCAGAACATCGGCAACATGCTCAAGACACATTTCTCCCTGAGTCAGTTCATCGTGGTGTCCTTGAAGGAAGGCATGTTCAACAATGCGAACGTGATTTTCCGAACCAAGTTCGTCGATGGTGTGAGCACAGTGTCACGTACTCTTGGTGTGGGTTCTTCGCGTCCCAACGTAGCCAACTCAAATAATGACGGCCAGGGGAAGAAAAAGGCGGCAAACCGCCGCAGCCGGGCCAAGACCGGAACCGGCAAAGAAAACGTTTGAAGGTTGTTCTGAGGACACAGTGATCGTTATTGAGCTTTGGTGAAGCGTTGTGGTGGCGCTTGTTGCTTGGGAAGGAAATACATGTACAGCATCAAGTAGTATACCACGGTACTAGATTATAGCTACATGTATGGGCAGATGTTACTCCATCATAGGTCGTAACTTGAGTGAAACTATAGCTAGTACAACA
>Semro_comp78328_c0_seq1-SMC3
AGAGAGAAGCGGCAAGGCAGCCTTGTCATTGCCTCATTTTAAAACCAGAAGCCATCAGCTGCAACAACCCTCACCGATACAGAGGCTTCTCGACAAGCCGAAGGACATTGGCTAGTAGCAGATAGCATCAGTAAGAACGGTAGCCAGAGACAAGAGCACTATCCTACTAGTAGTATTACCAGGCTCAACAAGACAGCAACAACAATCAATACCTCATTATCCATCTTACCCTCCTCCATTGAGCATCATGCACATCAAGCAAATCACCATTTTCAATTTTCGTTCGTTCTCGCAACAACCGGAGATCCATCCTTTCTCTCCTGGAACGAACAGTGTGGTGGGTCGCAATGGTAGCGGAAAATCCAATCTATTTGATGCGGTTCAGTTCGTCCTCTTGGCGCCACGATTTTACAGTCTGCGGCAGGAAGAACGACAAGCCCTTCTCCACGAAGGAGCGGGCTCTGCGGCGGTGAATGCGTTTGTGGAAGTGGTGTTTGACAATTCGGATCATCGCTTCATTCAAGAACCCTCCGATGAAGTCGTCCTGCGTCGCACCATTGGACCCAAAAAGGACGAATTCTTTCTCCAGCGCAAACGCGCCACCAAACAGGAAATCTCGTCGCTCCTCGAAGGCGCCGGATTCTCCAAGAGTAATCCCTACTTTATGATCCAGCAAGGCAAAATTCAAGACATTTGCACCATGCGCGACAACGAGCGATTGTCATTGCTCAAACAAGTCGCTGGAACGACCGTCTATGATGAAAAGAAACAAGAGTCCCTTACCAAAATGGAGGAAAATATCGCATCCATTGACAAAATCACTAACATTCTACAAGAAATTGAACAGCGCTTGACGGAACTACACGGCGAAAAGGACGAATTGTCGCGCTACCAACAATTGGATCGACAGCGACGCGCCATTGAGTATACTCTCTATGACAAGGAACTCCGCAAGGCACGCAAGAGTCTCGATTCACTCGAAAACGAACGCGTCCAGCATGCTTCTGCCGTCCGGACGCTCCACGAACAACTCAAGCAGACCCAAGATGCTATTCGCAACGTCGAGGCCGTCATGACCACCAAATCGAATGCCCTCAAACGACACCGCAACACACTCAAGGCACTCGAAGCCGACAAGACGGTCGCCGTACAGCAATACACATCCCTCAAATTGGAATGTGAGGAATTGCAAGACAGCATTCAATCGGCACAATCCCAACAGGCGTCCAATCAACAAGAACTCGTCACGGTTCAAGCCGAAATTGCCAAGGCTCAAGCGCAGCTCACACAAGAAATACAACCCAACTACGAAAAGGCCGCGCAACAATTGCAGCAAATGACACACGACAAGAGCCAGAAACGACACCAAATGGAAGCGCTCATTGCCAAACAGGGACGGGGCTCCCATTTCCAAACCAAACAAGAACGCGACGCCTATCTCGAAGCCAATATTCAAGAGTTGCTCGACACCAAGGCCGAAAAGGAATCGTCACTCCAGACTTGCCGCGAGACGGTGGCCAATCTGCGTCGTTCCTGCGTGACGGAAACCAATGCACTCGAGACCCTGAAGCAACAAATTGCCACCAAGAAGGAACAGCAACAGACATTTCACAAGACACTCGATGACAAGAAGCTACAGCGATTGCAAGCACAAGAAAAGCGACAAGAACAGTGGCGACAGACGGATCAATTGCAGGAGCAAATGCGAGAGACCAAGGAAAATCATCAGCGCCGGGTGGCAGAAGCGCAAAAGGTCATGCCGCGGGCGACGGCGTTGGGATTGGAAGCTTTGGAACGCATTGTGCGACAAGAAGGGCTCACGCGCAACCAATACTTTGGAATGCTCATGGATAACTTTACATTGACCGACCCAAAGTACCAGACGGCCGTCGAAGTGGCTGCGCAGAACAGTCTCTTTCACGTCATTGTCGACAATGACGGCACGGCGGCGCGCCTCATGAAACGGCTGGAAGATGGAAAGCTGGGACGCGTCACCTTTTTGCCACTCAATCGACTGCGGGTCGACCGTGGAAACAACATTCCGAACAATGGACAAATCACGGCGTTGCTGGACTTGTGCGTCACTTTTGATCCCGCTGTCAAGAGAGCCATTGAACATGTCTTTAACCAAAAGATTATTGCACGCGACATTGATTCGGCATCCGAGTGGAGTGCCAAGTTGCAAATGGATGCCATTACGTTGGATGGAGACTTGGCGGGGCGCAAGGGAGCCTTGACGGGGGGATATCACGATGCCAACAAGAGCCGGCTCCGGGCGCATTACGCCAAGAAGGAAACCACGGAAGCGTTCCGCAAGGCCGAACGGGAATTCAATGCCAGCCGGGAGGCGTCTCAGAAAATTGATCAACAATCGGCCAATGTCATGCAGGAGATGGAACGGTTGGAAGCCAAGAACAACGAAATGCAGCGACAAATCAAAGATTTGGAACGAGACGCCGACAAGAAGCGCAAGTGGATTGATCGAAGCAAGAAGCAGGAAGAAAAGGCACAGGGCAAGATTTCGCCGTTGGAACTGGAAGTCTCGGGATTGGATGCCGATATTGGTCGTCTACAGGATGAAATGAAGACGGAGCTCACGTCCACATTGTCCGACGAAGAGAAGCAGCTCTTGGTGGCTCTCAAGAAGGAGGAAAAGAAGCTCAAGGTGGACGTCGAGAAGCAAACCGACGTGGTTTCTCGGTTTGGTGTCCAGCGCCAGCGATTGCAGAGTCTTTTGGAAGACAACTTGCTCATTCGTCAACGGGAACTGCAGGGACTCGCCACGCAAGAAAACGACGATGATGATGACGAC
>Semro_comp76089_c0_seq1-SMC4
GGCGGAAGAAACCAAGGAAGAGATGCCGCAGGTGGAGACGGTCAGTGGCTCCTCGGATGACGATGAGGAGGAAGAGTCTACCAGCCGAGAAGTGCCCATGGAAGATGCTGGAGAAAAGCCGCCGCAGCGGCTCATGATTACCAAAATGGAACTGGAGAATTTCAAGAGCTACGCAGGTGTCAAGGAAATAGGACCCTTCCACAAATGCTTCAGCGCCGTAGTAGGACCCAACGGATCGGGCAAATCCAATGTCATTGACGCCATGTTGTTTGTCTTTGGAAAACGCGCCAAAAAACTACGCCTCAACAAAGTCCGGGAATTGATTCACAAGAGCGATGCCGTCAAGGACCCCACGTTCGCTCGAGTGTCGGTCTTTTTTCAAGAAATTATCGATACCGGAGATGGCGATGAAGATTATGAAATAGTGCCCGGCACTCATCGGGTCGTTACGCGCATTGCTCACATCAACAATAGCTCCACCTACAAATTGGACGGCAAAAAGTGCCAATTTGGGGATGTGGCCAAGTACTTGGGATCCAAAGGCATTGATCTAGACAACAATCGATTCTTGATTTTACAGGGAGAAGTCGAAATGATATCCATGATGCCGCCCATGGGAAAGAATGAAGGCGACGAAGGATTGTTGGAGTATCTGGAGGACATTATTGGATCGTCGCAGTACGTCGATGAGACCAACTTGGCCGCCGAAAAGGTTGAACAGTTGACGGAACAACGACAAGAAAAACTCAATCGAGTCAAAGCGGCTGAGAAAGAAAAGGAACATTTGGAAGATGCCAAAAAGGAAGCGGAATCATTGCTGCAAAAAGATCGAGAGATTCGACGCAAACGAAACGTAATCTACCAAATATTCCTCATGAAGGAAACCAAAGCCATGGACAAGGCGGTGGCCGAAAAGGAAACCGTGGCGGCTCGCTTGCAAGAGGAAAAGGACAAGCATGATGAAACCGTCCAACGGGTCCAAGAGTTGGAAGGGGCACTCCACAAACAAACCAAAGTCTACAACAAAATCAGGGATGAACTCGAAATCACCAAAGAGGAATTCACAGCATTTGAACGACGCGACATTAAACTACGAGAAGAAATCAAACACGCAAAGGAACAGCTCAAAAAGGCCAAGACAAAGGTCACTACCGCCACCAAGAAACAGGAGGAAGCCACGCAAAAGGGACAAGCGGCAGAGGAGAGCATCCCGGATCTGGAGCAAGAGTGTTCCGAGTTGACGGACCAAAAGACAGTCCAAGATGAGAAACTAGACCAAATCCAAGAGGATGTCAAAGAAATCACCAAAGAACTCCGGACCAAATTGGAAGCCAAAACAAAAGAGTTGGCACCCGTCAAGCAAGAGCTCGGGACATTCAAGGCATCTTTGGACACGGCCCTTCACGAAGTCAAACTCTTGGAAGACTCCACCACTCGAGCAAAGGAGAGACTCGCTTCATCGGAAGAAGAACTGGCAACACTCGATGAAAAGGAACAGTCCAAGAAGGATGACTTGACCAAGAGCGAGGAATCTCTGGAGAAAGCTCGCACTCGTTTGAAGGATGTGGAGAAGGAAATGCAAGGGCTGGCCGACAGGGAGGCCTCCTTGGCGCAGCGAAGTCGAGATTTGATGGCACGTTCGGAAGAAGCCAAAGCAGCGCTTCAATTTGGAGACAACGCCAAGTCACCGGCATTGAAGGGCATTCTCAAGGCTGCTAGAAAGGGAGGTGAGCTTGCCAAGGCTGGTGTCCTGGGACGCCTCGGCGACTTGTGCACGATTCCTGCAAAGTATGATGTTGCCGTTTCGACGGCTGTGGGCTTTTTGGACCACATTGTGGTGCAAACGACTGCAGGAGCACAGCGATGCGTGGAATACCTTCGGAAATACAAACTCGGCCGCGCCAATTTCATCGCACTCGACAAAATGAAAAAGGGGGCACATGATGTGCAAGTGCAAACTCCCGAGGATGCGCCCAGGTTGTTTGATCTCATCGCGCCCGGGAACTTTGCTGTGGTACCCGCACTCTTCTTGGCCGTGCAAAACACTTTAGTCGCTCCAGATCTGGATGCCGGTAGTCGCTGGGCTTTTGAATCCGGCAAAAGGTGGCGGGTAGTGACCCTTGATGGGAAGCTCATTGGAGCAGACGGGACCATGGCTGGTGGTGGCAATCGAGTGGCGAGGGGAAGGATGAGACTCGCGAACGGTGGAAAGCAAGTCAACATCAACCCCATGGATCAGGCATCCGCCGAGGAGTGCAAGCGGCTAGAACAAGAAGCGGCACAAGCCCTCGAGCTAGTCCAGCAGTGTCGCAAACGAATTGGGGAGCTCAGGGAAGAATCGCGTACATTGACCCGGTCAATCAAAGCATTGGAAGTGGCGGTGCCCAAGCTACGAATGGAAGTCAACGGTTTTGATACTTCTCGGAAAGAGCTTACAAAGCTAATTCCGGAGCTGCGAACCAAGTGCGAGCTTTGTGACGACGACAAGGCGAAGCTCAAAGAGCTGCAGAAAAAAGTGGACAAGTGCAAATCGGACATGTCTTCCTGCGAGAAGCAGGCTTCCAAGCTGGAGGCGGAGGTTGCGAAATTGCAGAAAAGCATCTTGGACGCAGGTGGTAGCAAACTGAAAAAACAACAATCGGCATGCGACAAGATTCTGAATCAACTGAACGATGCCGAAAAGGCATTGAACGCGGCCAAAGTGGCCATCACGACAAACAAGACTGCAGTCACCAAAGCAAAGAAGCAAATTGAGGCAGCGGAGAAGCAACAAAGCGAATGTACTCAATCGCTGGAGGAGAAACAAGAGGAGTTGGAAGGGCTTCAAGAGAAGGCGGAGAAAGTGTCTGAAGCATATGAAAAAGTGAAAGAAGTGGAGGCAGAGAGACGAGAAGAACTCGAAAAGGCGAAGAAGGAAGTTCAGGAATTGAAGAAATCGCACGCGGAAGCAAAGTGCCTCGAAATCGAACTGACGGGCCAAGTTGAAGCGTTCGATCGACAGGTTACCGATAGTAAATCGAAGAAAAAGCACTGGAAAAAAGAGATTGGGAAGCTGCTGAAGGCGGAGCAGGAAGATGACCAGTTTGACTTTTCGGACGACGAGGAAGAGGAAACGGACGATATGGATGAAGAGGAGGATACCCCCGGCAAAGGAGCAGGAACTGGTGAAAGCGACGAAGAGATGGAACCTGCAGAAGGCGATCGGACCGAGAAAGAGGGCAAAGACAAGGAAGATCCCGAATCAAGGTCTTCACTTCCCGTCTTGTCATTCTCAGCCCTGGAGAAGTACCGAACTGACTCCATCAAAGAGGATATCGAACAGCTGGAGTCAGAGCGCAACTCCATCGCCAAGAATGCCAACATGGGAGCTATCGAAGAGTACAGGAAGAAGGAGGCGGACTACCTCGCCAGAGTTGGTGAGCTTAACGAAATTACAGAATCGAGGAATGCCAGTCGGAAGGAATACGATGAATTGCGTCGCAAGCGCCTTGAGATGTTCATGAATGGCTTTGGGAAAATCACGTTGAAACTGAAGGAGATGTACCAGATGATTACTCTGGGTGGCGACGCTGAGTTGGAACTCGTGGATTCTCTTGATCCTTTCTCGGAAGGCATTGTTTTCTCGGTTCGTCCGCCCAAGAAGTCGTGGAAGAATATCTGCAACCTCTCGGGTGGCGAGAAAACGCTTTCGTCACTGGCACTTGTGTTTGCCTTGCATCACTACAAACCGACCCCACTATATGTGATGGATGAAATTGATGCGGCTTTAGACTTCAAGAACGTTTCGATCATTGGGAACTACATCAAGGAGCGCACAAAGAACGCCCAGTTCATCATTATCTCTTTACGCAACAATATGTTTGAATTGGCGGATCGTCTTGTCGGGATTTACAAGACGAACAATTGCACGAAATCTGTTTCCATCGATCCCAAGGCGTTTGCCGTTGCCTGCGAGCAGAATGGCGTTCGCACTCCCAAGAGAGTTCTTTCAGAAAAGTCCAAGAACGCATCCGTCCAGCGTTCGACTGCGGGAACGAAGCGACAGCTTTCATTTGCTGGGGACGAAGAAAACGAAGCAGAGAAGGCCTGAGTGGTTCCCGTACAGCAGTGGCGAACACCTAATTGGACATGGCAGGGACGGTCTAACTACACTTAGTAGCCCG
>Semro_comp64598_c0_seq1-SMC5
GGTGCCGACACATTGACGCTGTTGTTGCTGCAGAGAAGGCGTTTGAAATCAGACGTCTCAGGAAGATGGACATCCATAAAGCGGATATTGGCGACTACAAGCCGGGTTCCGTCACCCATGTGAAATTGAAAAACTTCCTTACTTACACTCATGTGGAGTTCTCTCCTGGTGCAAGGCTCAACATGGTCATTGGAGCCAATGGAACGGGAAAATCAACCATTCTCTGTGCGCTTTGTCTGGGTCTGGGAGGTGAACCCAAGTTGCTGGGCCGTGCCGATGATGTCCGCTCCTTTATCATGCATGAAAAGAAGGTGGCTACCATTGAACTCACGTTGGCTCCACTACCAGGAAAGCCGGTCCACGTCTTGAAGCGAAAGATTGACCGCGAAAAAGGAAGCGAACGGGGTAATGGAAGAGGATCATCCACCTTTTACATTAATGATCAAAAGTGCAAGCTCAGTGATGTGCAGGAACTGGTCAAAGGGACCTACAAAGTCATGGTCGAAAATCTATTGAGCTTTTTGCCGCAGGACAAGGTTGGCAGCTTTAGTGGTTTTGGCCCCAAGGAACTCCTGGAAGAAACCGAAAAGGTCCTGGCGGGAGACCAAAGGATTTACAAGGAGCACGTGAGCCTTATCGAAGCAGAGCAGGAATTGAGCTCCGGGGACCACAATGTTGGGACCATTCAAGCCAAGCTCGAAAAACTCATGGCCGAAAGGCAGCGATTTGAGCGTGAAAAGGAGCGAATGGAAGAGCGCGAACAAGCCGTTCAACAAGTAGACCTCCTCAAAAAGAGTCTTCTCTGGAAACAATACAACAAGCTGCAAGGGGAAGTCATCGACTTGAAAAAGGAGAAGAACCAGGCCAAGCAGGACTTCAAAGAAGCCAGAGAGGAGCTGCAGCCATTGGAGGAGGAAGCACAGGAATATGATGCCCGCAAAGCCGAAATCGAGGCCAATATTAAGAAGCTAGACCAGCAATCCAAGCGCTACCAGCAAGAAATGAACAAGAGCGAACAAAAGCACGAGAACTTTGACGATGCCATTGAAAATATCATGACTGAGCTCCGGATGGTTGAAGCGGAGCGAGCCCGAAGAATTGCACAGAACGAGGCAGCAAAGAAAAAGGTCCAAGACATTGAAGGGCACTTGTCTGAGATTCGCTCACAACAAGATATTGAAAAGGAGTACACGGAAGCGACGCAAGAAAAGAGATCGGCACACCGAGTTGTGCAGAGTGCTCGACAGGAAGTGGGTCGCCTCCAGCGCGATTTCAATGAGTTGAGTTCAAAGAATGACAATCTCGCTGGTGAACTTGCCAGGTTGAACGACGAAAAAACACAACGTCGTGAACGCATCCATCACAAGAATCCGCAGGTTGGGAAGATTATGAAATGGCTGGACGAAAACCGCAAACTGTTTCGCCATGAGGTCTTTGGACCCGTTGCATACGAAGTCTCCTCAAACTCCAAGAACGCGGCTGCCTTTCTGGAGGCCCACATCCCGAGAAATCTGTTGTATTCATTTATTGTCAGCGACAAGGCCGATTACGATCTTCTCTTTGCAAAAGTACGCGGAGAACTGAAGTTGCCAATCAGCATCAATCTTGTCAGAGGTGAGCGGGAGCTGAAACGTCCGTATGGAGATGCCAAGTATGAGAAGCTGAAGAGTGACTATGGCGTGATTGGCTACCTCGACGAGTCCATTACCGCCCCCGAACCCGTCATGCAGGCGTTGCGAAGCTTTGCTCAAGTCCACAGAGTGCTGATTGGAGGGGAAGAGACTCAAAAAAGCCTGGACGAACGTGGGCTGCTCGACTTCCTTTCCGCTCCCGATAAGTCGCTCAATCAACATGGCAAGCAGCAGAGCTGCATTTTTGCTTGCTCGAGGAACAGGACCAAGAAGTATACACAGTCAGTTTCGCGCTACAGCAAGGACATTAGTAGCCGAATTGATGACGTTGATCAAGCTAGGGTGCTGGCCCCAGGTGTCGACCCACAAGTCAAGGCCGACCTCGAGGCCCAACTCAAAACAATCCACGATGAAATCAATGTGGTTCGCCCTGCCCTCCAGGACGCAGAAAAGAAGAAGCACGATGCAGAGCAGCACGGGCAGCAAGTTTCGATGCGTGCGCAAAAGGCGAAGGAGTCGAAGGAAATGCTAGCCAAGCTTCAACACAAACTAACCAACGCAGAAGCCAAGCTGAAGGCTACTGAAGAGGATCTGGAACAAGACGACGAAAACACCAAAAGAGAGCTCGCACAGAAGATGATGACGAAGGTCGCCGAAAGCATCACGGCATTGGAACACCATCAAAACGCCCATGAGAAACTTCTCCAAGCAACCTACGCGAGCGCTGGAGTTCGAATTAATCGGGATGCGGTTGCCTTCAAGTCCCGGAAGATCAATGAGTTGTTGCTGCAGAAGAAAACTAACATCGACCAGCTTGAAAAGGATGCTCAGGAGAAACAAAATCTATTTCATGTGAAGAAGATTGAGTTGAAAAAACTGAAGGAGCATAATGACAAGGAAGCTCCACTGTATGACGAAGAGGGCAACCCAACGTCTTTGATGAACGAAATGGAAAAATTAGAAAACCTCGATTCCATTGAAGATGTTGAAGCTGCGATCGAAGATAAGCAGGCGATTGTGGACTCATATCACCACGATCCCAATGCCATCCGACAATACAAAAAGAACTTGGCTGATATCGAACAAGTGGAAGCTCAGCTGGAGCAGGTCATGGGCTCGAAAGAAGCGTTGGATCGGAAAATCCAAACGAAGCTCACCCCGTGGAAGGAAACACTGGAAAAGTCTTTGTCTCAAGCCAACACTCTGTTCTCCAACTACATGGAAGAAGTTGGTTGCACGGGCGAGGTGCGACTCCGGAAGGGGGGCGAGTCTGGGAACGAAGATTGCGACTTCAAGAATTGGGGAGTCGAGATTCGTGTATCGTTCAGAGAGGGGGTAAAAGCCCAAGTCTTGTCGGCTCAGGTTCAATCGGGCGGTGAACGTAGTGTTTCGACGATCATGTATCTCATGGCTCTGCAGGAAATGATGGTGACACCGTTTCGATGCGTTGACGAGATCAATCAGGGACTGGATGAGAAGAACGAGCGACTTGTTTTCAAGCGCATTGTTTTGAACTCGTGTCAGCCACCCAACTCGGACGACGCAACCGATCACTGTGGGCAGTACTTTTTGATCACGCCGAAGCTGCTTCCAAATCTCAAGGATATGGAACACCCAGCAGTCACTGTTCTGCTTGTCATGAACGGGCCCTTCAATTTTGCCTCGCCCACCGACTTCAATGTCGATGAACTCGTCAAGAAACGGCGCAACTATGCAGCAAACGATGAAGACGAGAATCAAGCGGATAGCAACAAGCAGCGCTCAGGACAGCGCAAAAAGAAGCGTCGCTCTAGCTAGTCTTGATATCACTACTTAGGAAGCTTACATAAAGTGTT
>Semro_comp65344_c0_seq1-SMC6
GGAAGAAGAAGAAATCTCACAAAAGGAGGAAGAAGAGATCTCTCAGAAGGAAGAGAACGATGATGCCGATGACGAACAAGCTGGTGAAGAAGAACAAGCCGCTGCCATCAAGGACGACGAACCAATGACCGAAGAAGGCGACAATGACGAGGACGAGGAGATGGAGGAAGCCGACAATGACGAAGAGGACAACAACCAACGGGAAGAGGATGGAAAACCCTTTCGGAGAATCAACGCTGCAGGAAAGCCAGCTGAGTGTGGTGTGATTGCCAGTGTTTATTGTGAGAACTTTATGTGTCACCCGAGGCTGACAATTGATCTCTGTCGGAATGTCAACTTTATTCATGGACGGAATGGCAGTGGAAAATCGGCAATCCTCGCTGCAATCCAGATTTGTCTCGGCGCAAATGCCAAGCGAACGGGCCGTGGCAGAAATCTGAGAGACTTGGTCCGGAAGGAGGCTGCCGGGCGAAACCCCAACACATCCGCAAAGGTTCGAGTGACGCTCTTGAATGGGGGTGAAGATGCCTACAAACCCGACTTATTCGGCGACAAAATCACTGTCGAACGATGCATTTCACTTTCAGGAGGCTACAATGGCTTCAAGCTCCTGGATGGAGACGGTAAAGAAGTCTCACGCAACAAGAAAGATTTGCTGGATATGTTGGACTACATGAATATTCAGGTGGACAATCCCGTGGCAATCCTCAGTCAAGAAGAGGCCAAGAAGTTCCTGGGAGGGAAGCCAGAGGATAAATATCGTTTCTTCACTAAGGCGACGGAGCTGGAACGAATCGATGGTGTTTATGCGGCAATCACCGATCAGCACGACGACATCCAAACGAAACAAACGACCTTGACGGAATCTTTGGAGGCCAAGACGGAAGTCGTCAAAACTCTCCGAAAGAAAGTTGATGAATTCCAAGCAGTAGACAGGTTGGAAAAACAGTTGTTGGATACCACTCGAGATATGGCTGTTGCTTTCTATATGGAACGCAATGCTGATTTTGAAAAGGCAGCTCAGACTTTGCAAGGTACCCAGGAGAAATTGGAAGCGAGAGAGCAGGAGCTGACGCAGCTGGAAGAGGAAAAGGCAAGCGGCTCCAACGACCAAGATGAAGAGAGTCGAATCAAGGAGACCATGGACGAGCTCCAGAAAGAGGCAGAGATCCAGGGGGATTTGAAACGAAACCTTGCGGCAGACTTGAAACTGAAGCAAGCGCCAATCAAGGGTCTTCAGCGCGATTTGAAGTCGTTGGCAGCGGAAAAGAAAACCCACGCCCAAAACTTGATTCGAGCCAAGAAGCGTCTCAAGGATGCACGGGAGGAAATGCTCGCAAAAGCTGGGTCCGCAGAATCCGAAACGGCTCGCCGCACAGCCGAGCTCGCCCAAATTGAAGAGTCTCTTGACAAAGCCAAAGCGGAGCTTGATGAGATTCATGAGGCCATTACCGTTTCGCACCAGGAATACAAGGAGGGATTGCCGGAAGTGGAGCAAGCCAAAGCGCTTTCGGGCAAAAAGAAAAGCGAGTTGGATAGGGCAAAATCGACTCTTCGGGAACTTCAATCCTCCACGTCGAGTGATGGAGCATCAATCTTTGGTCAACGCTGTTCCCAGATGAAGCACATTGTGGACCAGCATACACGCAACGGCAAATTTCGAGGCCAGGTAATTGGGCCGATTGGCGCCTATCTCAAACTTGCCCCTGGGAAGGAGAAGTATGGCCAGCTGGCTGAGTTCTGTATTGGTCAGAACTCAATGGATCGATTCATCGTAACGGACCAGCGAGATGTCAAGCTCGTAGACTCGATTCGACGACAGGTCGGTTGCCAACGTGACTGTGGCGTTTTCAAGGTAAAATCGAGCCCTCGCTACGTGGTCCCTCCGCCCCCTTCGGACCAAGTTGAAACAGTCGCTAGTGTCCTGATCGTTGAGAATGATATTGTGTTCAACTGCTTAGTTGACCAACTGAATATCGATCGTCGGGCCTTGGCTCCTTCGAAAGAGGTTAGCGAAGAGAGTCTCTTGGTATCCAACCAAAACGGCCGCTATTCCATCAAAGGCATCATCAACGAAGTTGTCTTTCTACCGAGGGGAGACAAATGGAGTGTTCGCGACGGTGCGCTTTCCATCATGTCGAACGACAGGCAGAAATTTCCTGCTCGCAAAATTGGAGTGGACCTTACATCCGCTATTGAGGAGCGCCAAGAGGAAGTCCGTACTTTCGACAAGGAACTGAAGGAGTTGCGTGCGGCTGAATCAGACTTGTCTCGCGAATCTAATCGATTGAAGAAACTCTGGAACGAGAAACAACGAGAAAAGCGAAATAACGAAGTCAAGGACGAAAAACTCCGCGAACGAAAGGAAAGAATCGAATTGGAGCTGGAGACGACGGCAGACACGGCAATGGACACCACCGAACTGGAAGACGACGTCGCCAAAGCGGAGGAGCAGCTGAATTCCGTGAATGAGAAAGAGACAAACATTCGCAAGGACATTGAAGAAAAGCAGCCAGAAATTCAAGATGTGCGGAACCGGCTTGAAGAGGTTCAAGCTCGCAATGACAAGGTTCTACAAGACATGCAGAAGGCAGCGGAAGATCTCGACGCCTGCGTGCAACGCATGGATCAGTCGCAAGCAATTCTTGATAAAAAGCGGGAGAAGGTGCAGAAAACTGTAGAGATTGCCAAAAAGAGAAAAGAGGAATTTGAAAAGCGGGAGAAGGAACGAGAAAACGCCTTGACTGTTGCGCGGAAACTCACTCTCCAGGCGCAGCTCAAAGAGGAGCGAGATAAAACTGAATCTGCTGGTAGCGCTCAGGAGCCGTCGCAAGCGGAGTTCACCGAAGATGAGCTCGCAAACGTAGAAATTGTTGCCGTTGACAAAGAACACAAGTACTACGAGGCCAAAATGAAAAGGGTCAAGGCGAAGATTGAAAAGGAACTTGAGCGCAGAGACCTTTCAAACGAGGATCCCACTGAAGCCATCGAGAAACTTTCAAGAGCCAAGGATGATTTGCGCTCGACGCAGGAAGCTGTGGACAAAAGTGAGAGCACGTTGCGGGTTCTTCGCAGGGACATGAAGAAAAGACGCCAACGATTCGATGATCTCAAAGACTACTTGGCTCGCATGACACACGAGCGCTTCGACAGCATCTTGCATCTAAACAATGCCAGTGGAAGTCTTGAGTTTGACGACGACAAAAAACAACTGAACCTGGTGGTGCAGAAAAGCGCCAAAGATCCCAACAGTCAGACAAAAGACGTCAAGTCCTTGAGCGGTGGGGAACGAAGCTTCACAACCATATCATTGCTGCTCGCGTTGGGGGAAAGTCTGGAGACGCCCTTCCGCGTGTTCGACGAATTTGACGTGTTTTTGGATACACAGGCACGGAAGCTTGCAATCAAAACTCTCATTCACATCGCCAAGAAGATGGAGCACCGGCAATTCGTGTTTATTACTCCTCAAGATCTCTCTAGTGTCACCCCTGATCCACAGTTGAAGGTTTTCAAACTCAAGAATCCTCGCTCCAGCGAGGAAGCTGGTGGCCTCACTCAGTCTCACCTGGACTGATGTTTCGTGTGCACCCACTTTCTCTGCCAGCCATAGCAGGGTTTGGTTCTTCGGCGCCACAATGCCTCTAGTATAGCAATCTATCTACCCCATAATCTATCTTGCATGAAGAAGCTAGCGCGATGAAATCTTGTTTGCAAACTCAGACTGGTAGCTAGACACTGCCGCAGCAATGCAGCACACTTCAATTCTCTAGAAGCCCAGCATTAACTTTTTCACAAAGCGCACTTGGTACCAGGTATCGTCCCTGTGACATCACGAG
>Semro_comp82484_c0_seq6-PDS5
GACGACAGTGATGGCGGCGAAAGCGATGACGAGGCAGCGGAACAATCGTTTTCATGGTTGTTCAAAGCCCTAACGGCGGCATCCAACTTGAGCATAGATTCGAAACAAGTCATCGGCATCCTAGCTGCGCTGGCGGAGTTGTCTAGGCGTGCTCCTCGATCTTTCAGTCAAGGAGCGGAAGCTGTGACTCGATTTGCTCTTGAAGGAATTTTGCTTGGGCGATTGGCCGGTGGAAAGGGCGACAGTGAATCAGAGGAGGAAGACGTTGATGGGGCCGCTGCCAAGAAACGATCAAAGCCCGCCAAACGGCGAAAGAGGGCACTCACCCCCACGAAGGCGTCGTGCCTGCTGGAAAACGAGGAGCTGTCGTTTGCTTGTCGCAGATCGTGCGCTGCGATCGAATTTCTCTCTCAGTATGTGATTTCCATAGTCCAGAGATCGCAGCTCGGAGAGGACGTTGTGGTGCCTTCCGATGAGACGATTCGGGTGCTGTTCTCCACCTTGACAGACATCATTCGCGATCACGGTGTTCCACCTTCCAACCGGGACAAAGATCTATGCAGCAACCGCGGCGATCTTGCTGCGCTGCGACAATGTGCTGCCCAACATCTTCTTCGGCTCTGCAGCAACAGACGGCTTGAAGGCAAATTTCTCACTTGCCGGATGTGGCACACTTTGGGCGAGATATTCGTGGACGAAGAAACAGCTGTGAGATGCAGTCTCATCGAAGAACTCAACCAGATGATGAAGGGGGTCGGTTTCTTCAAAGGTCACGAGCCGCCTAGTCTTCGCTTCATGGCGTTTATAATTTACTGTGCTGACGGTGGGAATGCGGCGCACGTGGGAAAGCTATCGCAGATAGCCAAGTCAGCCGCCCAGCAGGGGATCTCTCGAATCCGACAGAGATACAACCATGCTGCTGCTACTGTTGATGACGACGAGGATCCGCATCGGGAGTTCATGAGCACTTTCAAGTACACCCCAGAGTACATTACCTTTTATACTATTCATTTGCTGACGTTTCGAAGGGACACACCAACCACGGACAAGACCACGGAATCAAAGATGTCCAAAACAGACGTGGGGCTTCACCGATTGCTGAAGAAACGTTTGAAGTGGTTGTTCGACCCGCTGGTTCTGAGCTTGGGGGACGTAGCCGACAATGTTTCCTTTCTTTTGGGTATCTTGGGTCGTCTCGCCGAAGCGGTACCCGTCGGTTTCACAGAATCATCGTCTACCTTGCCCACAAAGGGCAAAAAGAAAGGCCCGCTGAAAAAGGCTTCAATCGAAGAAACAAAGCTGAGAATCATTTGTGAGACTGCGCGGGATGTCCTGTTGAGTTTTGTCAAGAAAGATAATGACCTCGACCAGCACCCGAACTTACCTCCGATGCCACAAAGCCTGTTTCGTCACAAAGATGATGTTCCTCCGATGGTTGCATCTCCCGCGCGGCCCAACTTCTCTGACATTTCAGACAGCGAGGGCGAAGCTGAGAAGAAGCAAAAAAAGAAGACGCCTGCCAAACGCAGCAAACGCGGAGAGAAACATTACAGCGATGATGAAGGGGAGGAGAAGCCGACGAAGAAGACACCTGCCAAACGCCGAGAGAAGGATGACAGCTCTCGGGACAGCGAGGACGAAGACAATGCCGCAAAGACGACACCCGCCAAATGCAACCGCACCAAACGTCGAGAGGAGGAAAC
>comp20575_c0_seq1_Seminavis_robusta_SCC3
CCTGCATCCATCTACCAACTTCCTCCCCTTCCCTATTCTAGCTAGAGCCAGCTATCACCCCAAACAACTCTCTTCTCTTCTTGATCTTTAGTGTTTGACTATCATGGCGACACGTCGTTCTACCCGTGATCGCAAACCTGCGCCGTCCATCTATGATGACTTCAAAGAGGAGCTCAAGCGCACGCCTCGAAAGACGCCAAGAAAGAGCAATGACGACCATGACAGCGAGGACGAAGACGACGACCATTCGGGTTCGGACCACACCAGCCCCAATAACAACCACAACAACACTCATGCAAACAGTGACACGGAAACCAAAGAAGACACTACCAGCAGCGACGAAGAATCGGAAGCTTCGGTGGCGCCCAAGAAAAAGCGCCAAAAATCTCCAAAACGCGTCACGGTCCAATTCAAATCCAATACGAAAAAGCGCACGACAAAAAAGAAACAACAACAACCTCCCGCAGCACCAAAGAGCAAGACCCGAGCTTTGGAAGCTTTGCGCAAACGGACACTCCAAAAAGAAGAAACACCCGACAATTCCTTGACGGCTGCCATTTTGATGGCCGTCACTCCAGCTGCCAAAAAGGGCAAAAAGAATACAGTGCCAGATGACGATACGCCCACTATTCCACCCACACGCTATCCCGATGCTTTTGCACCCACCATTTACACGCCCGTGTTGGAACCCATTGCGCAAAGTGTCATTGCTGTCTACAAACAAGACGCCAACAAGGCCCACATTTCTTTACTCAATTTGGTATTTCGGACGGTCGGAGGCGCCTACACTACTCTTCTCCAAGAGGACCAAATATTGGAAGACATGGACGACGAAACATGGGAACAAGTTGTCACTAGTATTGTCGATGACATGCGCCGCACGCCACCCGATGCCATTTTATTTTCCGCCAACCCCCAAGGCGCTCTCTTGGAATATGCCAAGAAACACAATGCCGCGCAAGAAGAATTCCGACGCATTCTCGATCATTTCTGGTATCTCCTTGGGACACTCGCTTTGACGAGTGTCCATTCCGCCAATAACAATACAGAGTCGTTTGACATTGAAATGGTCCGCGATTTGGCCCAACGATTGATGGAATTGATTACCGTCGGACAACCCGATTTGCGCGCGGCCGCATCGGTGGCGGCGTTGCAATTGGCATGGGCGTGTTGCGATGGGACACTCGCGTTGCATTCGCGATTGGCCACGGCACAGCGGCAATGCAAAGCGGCCAAAATGGCACGCACAGCCAAGAAAGAACAGGCATTGCAGCAAGTGGTGGAATCGATTCAACGATCGCTGTCCGATCTCGAAGAGGGTGTTCTACAATCGATTGTGCAATGCATTTTTATGCGACGCTACCGCGATTCCGATCCGCAAATTCGAGCGTCTTGTCTCAAGGCCATGCGACAAATGTCATTGGTACGACCGGATCTGTTCTTGACGGATACGTATCTCAAGTATTACGGATGGATGATGTCCGACAAGGAAGCGGTAGTGCGGGTGGCGGCATTGGAAGGACTGTTGGCACCGTATGTGCGGGCCGAAGAGCAGGCGGAAATGAGCGGTAGTATCCACCCCCTACAAGTCATTCATCTCGGCAGTATGGACAAGGTCGTGGAAAAGTTTCTCCACAACATTTCCGATCGGGTCATTGATCTGTCGACGGATGTGCAGGAACAAGCTGTGCGGTTGCTCTTGGCGTTGATGCGAAATGGAGTCTTGGATGATGTCGATGACCTCGAAGTTTGGAACAAAATCAATCTTCGGGCTCTGGCGCCGGATACGTCTCCGGCGGTGCGACGAGATGCCTTGTACTTTGTCTTGGAGCAATTGGAAGCCTTCGACACCAACTCGCCGCTGCCCGATAATCTGTCCGTTCGTCGACGATCCCTACAGATTGATTCCCTGGCCGCTTGGGTGGGACATGCCCTGTCGGATGGGAATGTGCCATTGGATAACATGCGCGTCCACTTGACGGATTATATTGTCCAATCTCTCAAGGACATGCCGCGGCATGCCCATTTGACGACCGACTGGGGAGCCATGTTGAATGCCATTCAGCACGATACAGAGGCCGCTCATCAGCAATCGCAGCCACACCGGTCCACCATTGCCAAACAGCGTGTCTTGCTTCACATGTTGGTATGCTGTGCCTCGTTGGCGTTTGAGGATGAAATCGATGGAGGCGACGGCAACGACGACGAGGAACGACTGCTGGCGCTCGAGGACACGACCTTTGTCAAGGCACAGAAACAAAAGCTGCAGTCCTCCGCCACCCCAGGAACAGGAGCAGCCAGCCACGGGGGGAGCAAAAAGAAGACCAAGAAAAAGTCCTCGTCGAGCCACGAGAGTCTAACAGTTGGCCTGCTCAAGGCTCTTCCCCAGTTGCTGCTGGCTTTCAAGGGAGATATCACCATGATGCGGAGTTTGACTCGGCTGCCAAAGTTTCTCATCATCTCAGTGATCACTCTTCCCCAACGCAAAGACGACGTCCAGACCTTGACGAATCTGCTCGCTGAGATATTCATGGAAGCGACAGACACGACCGTCCTCCAAAACATTTGTATGGCGCTGACGTTCCTTGCCAGAGGCAACCACTCGCGTAATCAAGAAGCTTATTTGAAGATTCGAGAAGTCGCCAGAGACGTCCAAACTCGACTGTTCCAGCTCATTGAAGGTGGAAAAAGTGCTCCCAAGAAGGAGGATGACGATGACGACAAAGAGAACCAAGAAAATGAC
>Semro_comp80503_c0_seq6-RAD21
AAAGGAGAACCCCGTACCGTACAGAAGTTACCAAGGCTTACGCAGAATCCAAGGTTGCTCTCGTTTCTGCTCATCATTGTGGTTTGGCCAAAGGCAAGCATCATCTATCTTGTCTCCATGTAAACGTCCCTTCCTGTTGGCAACGATAGCAGCAACAACAGACTAATCAGCAGAGGGTAGCAAGACAAGAGGCAACAAATCCAAGGTGTCGGTGCGGCGGCATATTATTTTCCAAGACACAAAAAGCAGATCACCTCCACCTCCATCTCATTCCTCCTTCTACTTCTACTTGAGTATAGTAGATCATGTTCTACTCTCAAATCATCTTGGCCAAGAAGGGCCCACTGGGCAAAGTATGGCAAGCGGCGCATTGGGGCGACAAGAAGATGAACCGTGTGCAGATTTTCGGCACCGACATTGCCGCTTCCGTCGAGAGCATTGTCCATCCGCAGGTTCCCTTGGCGCTCCGTGTCAGCGGCCACTTGTTGTTGGGCGTGGTGCGGATTTACTCTCGTCAAGTCAAGTACTGTCTGACCGATTGCACCGAAGCCATGGTCAAGATCAAAATGGCCTTTCGCAATGACGCCAAGAATGACGGCAAGTCCAACAGTAACAACAACAGCAATACCAATACCAATTCCATTGATTTGGTCGTCATTGGAGATCCTACCAAACCAGGTGGCGCTACTACCGTCAACAATTCCAATTTTGGAGAATACCAAGATTTTCTGTTGGATCCCAATGCCATTGTGGTGGACGATGACGGAGATGCCACTGGATTTGCCGTCCCGGTCGATTTGAATGAAATGACGGAACAAGAATTGGCCGAACGATGGGTCTTGGCAGAACAGCAGCATCAGCAACAACAGCAATCACAGGGAAATACACAAGAGCGCATGAATCACGAATCGCAATCGACGACCACCCAACAACAAACGGAAGAGGATTCTCCCAATGAATGGTCTTTTGGAGCTTTTGGTGGTACTGCTCCTACGCAATCCTCCCAACAACAGCCGGAAGAACAATGGCAAGAATTTGACCCGGAAGCCGAAGATTTGGGACTTCCCAAGGATGATGACGACAATGACAACAAGCAGGCGCAAAGCGACGATGAAGAGGACGAGCCCATGCCCTTGGCGGATGACGATGATGCGGCGCCACCCTTGGCCATGGAGGACGACGACGAGGAACAACTACCCGATTCCTCGCGCGTGTCGGAAATTGAAGTGGCTCGAGCGGCGGATGATTCCATGTTGTCCGAGAACAATGCCGAGATCTCCATTCAAGGAGACGACGCTAGCGTCATTGGAAAAAAGGAAAAGGCCGCCCCTCCAGCCACACCAGGAGGCATGTCGGAGGCCAGTTTTCCCATTCCTGGAGACGATGATGACGTTGCTGCCATGGGGCAAATTCCACTCGGAGACGTCGATGATGATGACGACAATGCCGCCGTGAATATCAACGACGACGAGGAAAACGCCGGCGATTTGTCCTTTTCCAAAGATAGTACCACTGGTGGTGGCGCGGCCGTGGGGGGATTGGACGAGTCGCCCGCGGCTCCGGCCCAGCCCAGTGTCTCGGATGAGGACGAAGAAGAAGAAAAACCAAAGAAGAAGCGCACTCGACAAGAAGGACCCAAGAAACTACGACGCACGCGACGCAAGATTGTCATTGACAATGATTCCACGGAATTGGAGGGAGAGCACATCAAGAAGATGTTGCGGGATACGAGTGATATTACCTTGCAGAATGTGGCTCATCCGGCCGATTGGAATGTCGATGGCAACAACAGCAACGACAACAACACTTTGGATGCCTCTTTGTCGCAGGCATCTCCTGGAAACCTCACCCTTGGAACGCAAGAGCAAGAAGCAGCCTCACACTTTTCGGGATTGGCCACTCTTTCTGCCATGACCCAGGGAACAGAGGGAATGCGACCCAATTCAGCCAATGGGCGAATCCTGGAGTTTGGAGAAGGAGAGGACGATCATCTGCTTCGTGATACCTTGCCGTTTGAAGAGCTTTTGATTCGACCTTCTTTGGGAGATGATGGACAGCTGGCTCCAGAATTGCTGCAGCTGTGGCGCAACAACCTGGCGCATGTTGAAGGAAAACCCTCTCCATATCCCAAACTCGCAGCGAAGGATGACGCGGAAGAGGAAGAAGAGGAGGAGGAAGTCGAAAAGGCACGGGCCGACAAGGATCAGGAATCCAAGGACGACCAGAGCGGAGAAGTCACGGTCGATGGCAAGCCCAAAGTTCCTGCAGAGGTCGGCGGTGAGGACATGCAACAACAAGAAGAGGATGACGAGCCGATGCCTTTGCCGGACGACGATGATGAGCCACCCAAACCTATGCCCGATGACGACGTCCAGAACGACGAAGAAGGCGACATGGGTATCCATGGCGAGGATGCGCCTCCTTTGCCCTTTGACGACGAAGAGGAGGAAGAAGTGCAACAGGACGCCAAGTCGACAGCAACCAAGGAGGCGGACGACGAATCAAGCCGATCCAGCGAGGAAGAAAAGGCCCAACAGGAAGGAGAGAACGAATACGGTTTGGGAACCTGGGGACTCGTCAATGATGCGTTGGGTGGCAAGGGCGTTGATGACGAAGACGACGATGAGGACCGCGAGGAAGACATGCGCCAGGCAGCCGGAACCGAATTGGTATCGAGCAACTCCAAGTGGCACAAGCACACGGTCCGTGTCCTACAGCTTCTCCAGCGAACCATGGGAGACAAGGGCGGCACCAAGACTTCCAGCGGTGAAGACAAAAAGGACCATCTTGTCTTTGGAGATTTGAGCAAGAACTGTTCTCGCCGAACTGCTGCTGGAGTCTTTTTCGAAATCTTGCAACTCAAAACCTGGGACTTTGTGGAAGTGGATCAAGATGAAGCCTATGGAGACATCCGACTTTTGCCTGGAAACCGCTTTTCGGAGGATGCTCCAGCATCAAGCTGAAGTTGAAAGACGCGTATAGCAAATTTGCCTGTTCGATAGGCTTGCAGTATATTACTTTTGGGGATGCTCCGGGCTGTGCTATGGCACCTATTTCAAATCAATTCCGTTGCGCTGTCATGGTTGGAGCTTTATGATGGTTTCAATAAACCGAAGGGTTACTCTGTAACACTATAATAGTACAAGATTCTACGCGAA
>Semro_comp59497_c0_seq2-TOPVIA
GTCCAGCCTGACCACTTCAGCCCAGGCCAATGACAGAATTGAGGACATCCAAAAAAAAGACAACGTTACCGTCCGCCGTCATTAATACCCTTGGTACAGTACCCTCCTAACCAATACTTTAACAAAGCCTCTTCTCCACAACAAACAAAATGCCCCCCAAACGTAGACAAACTACAAGCAAACGTCGCCGCAAAAATGACAGTTCTGACGAGGAAGAAGAAGAAGAACAGGATGATTCCTCGGTAGAAGTGGCCCCAGCACCAGCGCCAGCCAAAAAGCCAGCCAAGAAAGGAAGGTCCATTCGCAAGGAAGTGAAGATTGCGAAAGATGTCGATGCAGTCCTTAAAAAATGCCGTCAACTAAAGGCTAATCTACGAAAGAAAGCAGCCTTGGAATCAGCCCAAAAGAAATCAAGTGGCAAAAAGAACAAGGACTCGGAGGATTCGTCTGAAGAAGACTACAGTGACGACATGTTGTTGTTGGAGGAGGTGGATTCCAAGCCCAATGCGATAATCAGCAGCAAACCAGCCACAATTTCGCCCTCGGAAATTCCTTCTAGTGGTATAATTGAAGTATCCGAACTCAATGCGACTGAAGTTTTGGAGGGATTGGAAACCATCGCCCTTCGGGTAACCAATCAAGTGTTAACCAAACAAGGATTTTCCATGGCAGTGCCCAGTCGAGGACCCGGCAATCAAATATACGTTGCCGAATGGGATCGGATCGTCCTGGGGAACAAGCATCTGTCGCGGAATTTCCTCAGCGTCAAAGATACGCGCAAAACCGCCGTTACCGTCAGAGTCATGCAGCTGCTTCATGCTGTCTTGTCCAAACGCATTCACATTACCAAACGTGACCTCTTTTACACGGATGTCAAGCTATTTGTCAATCAGATGGACTCGGATGGAGTTCTAGATGATGTTGCCACCATGATTGGCTGCACACGTTCCAATCTTCATGTCGTGGCCAGTGATAAGGGTCTCGTGGTGGGGCGAATCCAATTCGAAGAAGATGGGGATTACATTGATTGTACAAGAATGGGTGTCAGCGGAAAAGCAATAGCTCCATATATCGACAAGATTGAGAACATTGTCAGTGACGCCGAGTTTATTCTTTTGGTGGAGAAGGAAGCCGCTTACATGCGGTTGGCAGAAGACAGATTCTACAACAAGTATCCTTGTATCATTATCACTGCCAAGGGACAGCCGGATGTGGCCACGCGAATGTTCCTGTCTCGGGCAGCATCCCAACTTCAAATTCCCGTGCTGGGTTTGGTAGATTCTGATCCCTATGGCCTCAAGATTCTCTCCGTCTACATGAGTGGAAGTAAAAACATGAGCTATGACTCGGCAAGTCTCACAACTCCCGATATCCAATGGTTGGGGCTCAGGCCCAGTGATCTCGACAAATATAACTTGCCCGAACAGTGCAGGCTGGATATGACCGAATTCGATATTAAGACGGGCAAAGAGTTACTCAAAGAAGACTTTATTGTGAAGAATCCAAAGTGGATGAAGGAAGTTGCCGAAATGGTCAAGACAAAGAAGAAAGCAGAGATTCAGGCGTTGTCTTCGTTTGGGTTTCAGTACATCACGGAAGAATATTTGCCCCGGAAATTGAGAGAGGGTGATTGGATCTAGTTTTAGCCTCGATATTGTATTAGCTATTATGGTTCTAGCTACCGG
>Semro_comp60890_c0_seq1-MER3
CTGCGAGAGAAATGCCGACCATGGCCAAGCAACCGAACGACGACGACGACGATTCCTCCATCTCTTCTTCATCCTCATCTTCCTCGGATGATGATTCGACAGAAGAGCAGCTACAGCGAATGGAGGAGAAGCTTCGTCGTGGCGGACAAAAAGACGAAGAATCGAATGCACCGAGCGACTTGGATTCCATCGGCTCGGAAGCCTACAAGGCCATTGACGACCTCATCGAGCGGCACAGCAAAGATCCGACATCTTTGGTAAACGAACAAGACAGTGTGAAGAACAAGATGCCAGTAGTCGAAGTCAAGGTGGAAAATTCGAGCATCGGTGACAGCGACGATACATCTCTTGCCGAGTCGGAGGACCACGAAAGACGTAGCTCCACTTCCACAGCGAAGAAGAGTGCTTCTTTATTCTCTAGAAACGGACACGGTGACTCTGTAGAGTCGCCTTCCCCTAGTCCACCGCAGCCCAAGGCACCCCACTACCTCGGCGGTCGTCAAATCGGTACGAGCGCAACTGCTCCGCGCGATTCGACGTCTACTTCCAGCGCATCGTCGTCGGACTCCAGTGCGTCGCCATTTCTCGGGTCTACTCCTACCGGTACAGGACGATCCACTGGAAATCAAACGTATCCGAAGCATGGTACAATCGGACTTGCAAAAGGCGACAAGAGCGCTACTGCTGCTCGTCCTACGACGATCAAAACAAGAGTCAACCCCTACAAGAAGACCACGTCCACTCCCAAAGCAGCGGGCACTGCTTCTGTGCGAACGCCTCCCAATGCCTCTAATGCTGCTACAGCTACGCCAGATTCAGAGATTCTCCTAACGCCGTACACACCGAGTCCGAGGGCCAGCCCAAGTACTAAACGACGTCTTCAGGCTACTGAAAAAGAATCGTCCGCCAGCAAGAAACCTACCAACGGGGCAGAAACGACGGCTCAAAATGTGATCGACTTGGTGGACGCGACCGAAGACGACGCGGACAACCTTACTACCGGTAGCAAGGCACAAGCCAACGACGGAGATTTCCCAATGATGTTCGACGTGAATGGCTCTGATGATGATGACACTGATGATGACGATGTACAGCCAGTTGCAGCCAAAACCAACCACGGTGCAGCAAAGAAAGCAGATTCCCGTTTCTTTCGTAAAGGTGATGCCGGGAGTAATACCGGAATTGGTGGCAGCAGTAGCAACACAAAAAGCAACAAGGATGTCGACAAGACGACTCGGAAGGACGAAAGCCCCGAACGCTCAGGATTTGACGATGGAAATGGCATCCTCGATTTTGCATCTATGAACGACGCAAAGATCAGGGAAATTGATCCGTCTCTCTACGTTCCAACAACTCACGAGTCAAGTCCGGATCCCATAGTGCATTCCTTCAACGTTCACAATCGACCCATGAATACTCGAAAGCGGACCCCAGTCGAGCAAGTGTTCCCACCGCACATTGCCAAGTTCTGGAAGTGCAAATTCCATGCCTTCAATCATCTTCAATCGGAGGTTGTAAACGTCCTGGCCAACAGCAACGACCAAGTTCTTGTTTCCTCTCCAACGGGCTCGGGAAAGTCCACCATCTTCGAGATCGCCATGGCACGGCTCATCTACATCGACCTGTTGAATCAACCAAAAGTTGCACATCGTCCATCCTTCTTGAGCAGGCATCGAAAAATGGTCTACGTCGCTCCAAGCAAAGCCCTTTGTGAAGAACGATACAACGATTGGAATACACGACTGTCAGCTCTCGGCATTGGCATTTCAGTTGCAATGATCACTGGGGATGATAAGGAACCTGGAGATTCCTACCGAAACCTTGCCGAATCTCAGCTGATTGTCACCACGCCGGAGAAGTTTGATAGCATGACAAGGCGATGGACGGAAAACTTTTATCTATTTGCAACGATCAAGCTATTCATGGTGGATGAGGTACACATGGTGGGGGATCCTAGTCGTGGATGGTGCTTGGAAGCGATCGTTTGCCGCATGAAGACCATTCAAAGGGCCGCAAGGAACGTGGCGGTGACACATGAAGAACTCCTCATGTCAAGCTATCCACATACAACCCCTGAGGCAATCGCATCGTCCTTCAGATTTGTTGCCGTCTCTGCGACCTTGCCGAACATCCAAGATTGCGCCTCCCTGCTTTCAGCGTCCGAATGCTATACTTTTGATGCAAGTTACCGACCGGTACCATTGACGATGCATATTGTGAATCTTGGCACTATTGGCAAGAACGAGTTTCAATTTTGGAACACCGTTCACCATCGAGTCCCTGGGTTGATCCAGAAATACTCCAACAAAAAGCCGACGATTGTGTTCTGCCACAGCAAGAAGGATACTGAGAAGCTAGCTTCATTCTTGGCACAAGCCAAGGGGGTCGGATTCTCTCACGGCACAGTCAAGGCAAAAGTTGCGTCGCAAACAAGAAACACCCAACTCCAACGTTGTCTACTGGAAGG
>Semro_comp20014_c0_seq1-MND1
AACAGCTTTCACAACATTCACTGTTTCATCAACAAAGTGCACCATGGGAGGCAAGCGCATGTCCAAAGAAGAGAAGCGCCAAGCTATGCTTGGCATCTACCACAAGTCTAAGCAAGTGTACACCGAGAACGAAATTCTCAAGTTGGCGTCCAAAGAAGGGATCACTGGTAATGAGGGAGTCATCAAGGACATTCACAACAGTCTCATTGACGATAATCTTGTCGAAAAGTCGAAAATAGGACAGCAAAACTTTTTCTGGAGTTTTCCCGCCAAAAAACAGCGCATGGCGGAGATCCAACTCAAAAAGACGGAAGAGAACATTGAAGTCCTCAAAGTCAAGGTGGAAGAAGCCAAAGCTCGTTTGACCGATGCCAAGCGTGGCCGCGAGGACGATGATGGAGAACGCTCTAAAAAGTTGGCCCGATTGACTGAGATTGGCAAGGAGCGTCAGGCCTTGGAAACCGAATTGGCAGCCCTCAAAGAGAGTGATCCCCAGGCGATTGCGGACTTGGAAAAGGAGCTGAATTATGTCACTCAGGCTGCAAATCGATGGACGGATAACATCTATGAAGCTCACAGCTTTCTCGTCAAGAAGAAAGGAATGGAAAAGAAACAAGCCAATCGGATGTTGGGAATCACTGATGCGTTTGATTATCCCGAGGACAAGATTCCCAAATAGGCACTGGGTCAAAGACCGCGACGGAAACGCACACTGGCTGCGTCGCTCCAAAGCATTCGCATAACGGTTGCACAGTTCACGGGAGAGGGTCTATTCTCAGTGGAGATTTCTCTATCAGTTTACTGGTGAACTTATTATTCGACAATCTGCGAAGAAAGTATCTGCGAAGAAAGTTTCGCCGCCATCTGCGGAAGTAGTTTCTTTGAACTAATTTTGAAATCGCAACAGATATCAGAAGAAGTTGTCTTGCTAGTAGCACTTACTGGCAGTGCCTAATGGTCGTCTAGTACTGGCAGTAATCTACCCG
>Semro_comp83334_c0_seq3-MSH4
AAGATAGAAGCAAGCAAGGGGAAGGTCTTTCGGCTTTTTGGCACAGTCGTCAACGCGTCGGGGGCATGAAAAGGCCCAGAGAGTTCAGTCACGCGAAAGAATGACTGAATTGTATGCACCACTCAAAGCAAATTAAGCATTAAATCCTTCAAAACACCTTCTTCCTCTTGGACTTCGACGACGAACACAAAAAAGCAAACTCCCACTTTCACTCTTTCCGACAGACGAGACCATGAGCGGTCGACAAAGAAAGCGCTTCAAGGCAAGCAACAACAGTAAAAACAAAAGCAGCAATGAAAGCGTAGCCAGCAGACTTCGTTCCTCCGGACAGGGCGAATCGAGTCATCATATTGTGTGTGCCATTAGCGAGAACTTGGCCAAGGAAACGTGCGTCGCGTCATTGGACACTGGTGCACCCGTCCACGTGCGGGCCATCAAGCAAGGAAACGGTTCCGCCTACGCAGAGACACTAGACCATCTCAAGAATCTACAACCCGATGAATGTTTGATCAACGAAGGACGTCGAAACTCGCAGCTGGTTCGATTGGTGGAAGAATTCTTTGCGGCTTCCAACCAAAACAATGATCAACAACAACAAAATCCCGACGGAGCGGCCAAGACGGTCGTCGTCAAGTACATTTCAAGAACCTTCTTTGACCAGACCAAGGGCTCTCAAGCGTTGGAGGGCATTGCGAGAGATGACTTTTACGACACGTCAGTCGCCAACGAATACATTGTCCTGTCGTCCGTTCATGCGGTTCTGCAGTACACGCAACAGCATCTCGGCATTACATTCTTGAAGAAGAGTGTTCGACTCGAGGTCAATTCCGGGGGAGAAAAGATGATCATCGATCGGTGCAGTCTCATGCAATTGGAACTTCTGGCCAATGCCAAGTCTGGAAAGACCAAAAACTCCATCTTGGCATCTATTGACTGTACCAAGACGTCCGTCGGAGAACGGCTCCTCCGATCCAGTCTCATGGCACCTTCCACACGAACCGACACGATTGCGTCACGGCTCGATCTGGTCGACGCCTTTTTGGCCGACAAGAACTTCTTTTACACTGTCATGCAGCACTTGCAGTGGCTGCCGTGTCTCGACAAAATGGTCACCAACATTGCACTCGTCCCCAAACGCAAGAACAAGGACCTCGTCGTCACTGGCGGCAGCGGAAGCACCATTTCCAAGAACGAAGCCCGCAAGGGGATATCCGCGCTCGTCAATATCAAAACTACATTGGCAGCGCTTCCACAATTCACCAAAGTTCTAGAGGATCGATTGATGGGACTCAATGCTCAGGAGGTGGCAGGCACACAGGACGACGCGTCCGCCACGGACCTGGAAACGATTCTACTAAACGGCTTGGGACAAGGACCAGCTTCCATTGTCACTGCTACGTGCAAGCATCATCTCCTCAAAGCCATTGTCGCGGCCACGAAGAATACAGCTTTGAAAGACATCTTTGCGACGGTTTCACAAGTCCTCTCGACCAGCACCACGTCGGCACATCGCAACTCTCATATGATGCGACACGAAGAATGCTGGGCACTACGAGCAGAACCTGACAGCATCATGTCGGTCATTCGCAGTGCCTTCACGGACAATGTAAATGACATTTATGCCGCGGCTGATCGCTATGCGGAAAATCATGGCTTTTCGGTAAAAGTCAAATTTTCGTCTCACAGAGGCTATTATTTGGTCGTCCCAGACGGGATAAACCTACCTCCAGAATTCATTCAACCCGCAAGATCGGGGAATTTCATCATGTGTACAACGGAAGAGGTTCTCAGTCGGAACATTCGAGCTCAAGACAATGTGCAGGACTTGCTGTTGATGACAGACGAGAAGATCCAACAAGTCCTCGATGTCGTGCGCAGTCAGTACGCAGCAATTGCAATGCTTTCCGATGCCATTGCGTTGCTAGACCTGTGTCACAGCTTTGCTGATTGCGTCACGCAGAAAGCGACCCAGCCCTGGTGTCGCCCAATGCTGACCGACAATGGGAACAACAAGATTGTGATCCGAAACGGCAGATACTTGGGCGAGGCAACGAGTTACCAGAACACTGGCAGAGTCCAGTTCGTCGCGAATGATACCTACACGAATGGCAGGACTATCTTTACTACCATCACGGGCATAAACGGCAGTGGGAAAAGTACCTACTTGAAGCAGATTGCAACCATTGTCATTCTGGCACACTGTGGGGGCTACGTTCCAGCTGAATTTGCTTGCATTCCGATCCGCGATTGGCTATGCACTCGAATTGGCAATACTGATGATCAAGAGCACAATATATCAACGTTCATGCTTGAAATGAAGGAAGTTGCGTCGATTTGCAGGCAAGCGACCTCTCGGTCCCTGGCTCTGATTGACGAACTAGGACGAGCAACCAGCAACGAAGATGGCGTGGCACTTGCATGGGCTGTGTCGGAAAGTCTGCTGCAAAGGGAAGCGCTTACCTTCTTTGTCACTCACTATTCGCAACTCACAGCTCTCGGGAAGATGTATTCCTCGGTTCAGAATCAGCACTTGGCGGCAACAGTGACTCGCGGGGAAAGCGGGAGAATTGCCTACACCTTCAAAGTCAGTTCAGGGGCATGTGCCGTTGCCACCGAATACGGGGTTGACCTTGCTGGTGTATGCGGTTGGCCGGCTGAGATTCTCGAAGCTGCGCGACAAGTTGAATCTGACCTTTCAGCCTCCAATGAAGAAACGCAGCCTGCTCCGAAAGAATCGCAGACAACTTGTCTTGGACATGCGCAATCACTCGTGAACCATGTTTTTGTTGCAACCTCGCCAAGCGCCCCAGACCAGCCACTAGACCTGGAGGTACCATTCGAATCTGTTTGTTTTCGTTGTGGGATTGCTCACTTGTCTGACTACATCCTTTTATCGGCAACACACCTGCGTTCTAGCATATCAAACAGAAACTGATGGAAGACAACGACAACTACGACGAGGTGTTTCGAGGCTTGTTTGAACCCTTTGCCCCTCCAAACCTGCTGATGATGCGTGATGGTGGCCAGCCCCTCTCGAGGAATGCTACCCAAAACGACGTTGGTCACCCCCACGCCAACGACGATGAGTCCCAGCATCTTCTCACGCAGCCAGAAACAACTCGTGGACAGCCTCAACAGCACGCTCCGTCGGTGACGACAAGGGCGAATCCGCAAGTCTGCGAAAATCCAGAGGCTGGAGATGACATGAATGGAAGACGACCATCAGTGCGTGGTCACGACGAGCACCATCCTGAGGGCACCAGACCGGTATCGGCTGCGAGGGACGAGCGACTGCCTGATAGTCAACAGCTGGGGGCGTCGGCTGCTATGGCGGAGCAGTCATCCGAGGAATCGTCGGAGTCTGAGTCCTCCTCTGACGATTCCGATTCGGACGACTCGGACGCCACAGACACCTCTGATGACTCCGATTGTATCAGCATGCAGTGTGTTGGCGACGGAGGCAGTAGATACAAGAGAGATCGTTTGGGAGGTGAGGAACAAAGTCAGTTCACCGCCGGAGACAAGAGCGGGAACGATTGGCAAACTCTTGCTTCTACGGGTACTGGTATGGATTCCTGTAGAGCTAGCTGACGAGAGTTTTCTACAAGAAATATGTGCTGGCGGTACAGTACAACAAGTTCTTTCCGATTCATCCACCCAACCTAAGCTCCAAATTAGTCATTTAGTAGCCTCC
>Semro_comp57561_c0_seq2-MSH5
CTTCGAAGGGACACATTTCTTGTGTTGACGGTACGGTACATGTATCATACCTTCGTTCTCTGTTGCACAGCTTGGTTTTCCAGAACGGAAAGAAGGATGAGTAGTAGCCAGGGATCTCCTTCGGGAGGGCGTTCTCAGGCGATGAACGACGAGAACGACGAATCCCGTCATGAACGAGAAGATCGCGGTGGTGATGATGATGATGCGTCTACTGGAAGACTCAACAACAACCACAATGCCCCACCGTTGGAACCCGCCATGGTGTGTACCTGTGTGGTCGAACTTGGACCGCGAGTTTGCTTTGCCACGTACAATGAAGACTCGAATGAAATCATTCTGGAGGAGAGCGTGTGCAGCGGGAAAGACTTCGGAGTCGTGGCCGAGAAGTACTTTGCCCTGCTGCGACCCAATCTCTTGTTGGTGAGCAGCAAAGTCGTCAGCAACGAAAGTTTTCTCGAGGCTCTCACTCGGCCACTGTCACAGCTCGATCTCGACGGCGAAGAAGAGGAAGAAAACAACGTGACACCGCTGGCTAGTCGGTCCATTCCTTATCGCGTACTCAAATCGGGAGCCTTTGATAGTCGAACCTGCATGACGCTCATCTCACAAAAGCTTCGAGTCTTGTCCCTCCTTCGAAAGACACAAGAAGGCGCTGCGGGTCAGTACTACGATCCACTGTATCAAGACGGAAATCTTCCCTATTACAACTCGGACAACCAACGCGTGTTCCCCGTCTCCAGCTATCACCAGCTCGGCACCTTGATCAACTTCAATTCCGAAATCACGGTCAAGTGCATCGGAGCCTTGCTCTCGTTCCTCCAGGGCACAATATTCCGAACGGAAGCCGACGAGACAGTCACCGTGGCCAACATTACCCACGCACAAACCTCCAAGTTTATGATTCTCGGAGAAGGCGCCATCGAGGCATTGCACATCTTTGCCACGGAACATCATCCTCTCATGGCAGCCAAGGGACGCGGCAACAGCAAGGAAGGATCGAGTATCTTTTCGCTACTCGACCGGACCTGTTCCAAAGGAGGACGGCAAATGCTACGAAATTGGATGCTCAAGCCGCTCTTGAATCGCGACGAAATCCTCATGCGCCAAGACGGTGTCGAGCTCTTTATGGACGCTACAATGATCGATTCGGAAAGCCTAATGGGCTTGATGAGCAACCTCCTCAATGAAATTGCTCCCATCAACCAGATCTTGCAACGACTCAAGAAGTGTGCCACTCTACCCGTTGATTTTGTCAAGCTGACTCGGACCCTGTCGGCTGCAAACGAGATTTGCGGTGTCTTGTCCAACGAAATTATTGGAAGCCTTCAGGCTGCAATGCCCGATGACGAGACTGCCGCAGCAAGTGAAGCTGCCATGTATCGTCGACACAAGGCGGGGCGGTACATTTTCTTTGTGCAACACATCCTGGAACGTTGCAATGTTCAAGTCTTGACCAGCCTGCAGGAACATATTTGCTCCGTTGTGGACGAAGAATCCACCTATGAATGCGGCTCCGTTTGCATCAACACGGGTTTTCACCAAGAGCTAGATGCCAGAAAGGAGGAATACGATAAACTGCCAGGAATATTGCTAGAAGCTCGAAATCAGGTCATGCAAAAGCATCCGCAGCTTGGTCACCTCATCGTTCTGTTTTACCCACAGGTTGGATTCCTGGTGGGCATGACACAACAGTTTGCAATCGATCCAGCCACAGGCATGTTCAGCGAAGCGCTCCCTTCCGATTTCAAGTACCAATTCGGCAAAGATGCAATGTACTATTTCAACAACGACGATACAGCGATCCTCAATCAGACATTCGGAGATCTCGACGGGTGGATCAAGGACACAGAGGCAATGATCATTTCAGATCTGGAAGATGAAATTCTCGAACAGGAAACAGAACTCAGGGAAACCTTCTTGGCACTTTCTGAAATGGATTGCATACTCGCATTTGCTTTCGTCGCTCGAGAGCGAAACTATATCCGTCCAACCATTCTTCCTCCTCCGCCTCCAGACTCTCACTCAACGACAATAGTCAAAATCAAAAGAGGACGACACCCTCTTCAAGAAATCCTTGTGGAAGGAAGACCGTTTGTTGCCAACCATGTCGAAATCGACGACAAGAAGCTTGTCAATGTTCTCACGGGACCAAACTTCTCTGGAAAAAGCTGCTATGCACGGAAGGTTGGGGCTTTGGTCTACATGGCCCACATCGGATCATTCGTTCCGTGTGACGAATGTGTGCTGAGCATCGTTGACCAGATATTTACGCAGTTCGCTCGCACTGAAACTTGTGCTGTTCCTCAAAGCAGCTTTCAGCTCGACCTGACACAGATGGGAGGCATCTTTAGCAGATGCACTCCCA
>Semro_comp61512_c0_seq1-RAD50
TGGGTGATACAAGCCTTGAACAGGTGGAGTCAGAACTGGATGAACTAAGAGAGGCGCAAGCTGGACTCTATGACAAAATCAACAAGGGCAACAAGAAACTGTCAGTCCTCAACGAAGAAATCTCTGCAGCCCAGTCAAAGGCAAGCAGACTTTCCGAACTCTTCCGAGACAAGCAGAAGAAGTTTGAAGAGGAGCAGAAAGCTATCAAAGAACGCGACGAGCTTCTGAAACGGAAAGAACACATTTCGATCGATATTGAGAAAGCTTCCGAGCAGATGAATTCGTTCCAACAGAAGATCAAAGCGAAGAATGACGAGAAGAAGCGAATCTACAATAATGCAATGTCCCAAGAAAGCAAGCTTTCCAAAATTTTGGGCGACTTCAAGGGGGAGATGAAGCATTTGCAGGACATCTCGGACCAGATTGAGAGGTACAACGGGAACGATCAGTTGGAAAAGATCGAAGCTGATGTTGCAGCAATTCTTGAGAATATTGAGAAAAAGAAGGAGGAGATGGAGCGGATCCAGCCTATTTTGGATGCAGCGTCAAAAGCCGTGGACGATCAAGCTCGCTATGAGAAAGTATTGCAGGACAACATAGACTTCCTAACGACGTTGGATGAAATTTCGCAGATTGAAGACGAAATGTCCAAGCTCAAAGCTCAGCGAGATGCAGTCGAGGGAGGAGATACGGCTGAGGACTTGCTAATCGAAGCCCAAGAGAAAATGCAGAAGAGCGACGCCACTCTTGCCCGCTTGGATGGACGACGCACGGAGATTGTCGAGCAAATCCGTAACTTGCAACGCAAACTTTTATCGGAAGAGTATCGTGACATTGATTCTAGATACAGAGCTGAGCTGATCAAGCTCGAGACAACTCTTCTTGCCATCAAAGATATTGACAGCTATGCAGGTGCTCTCGACAAAGCTTTGCTTCGCTTCCATGGAATAAAGATTGGCGAAATCAACAAGATTGTGAAGGAACTGTGGCTGCTCACGTACAAAGGAGAGGACATTACCAACATTGAACTTGAGAGCGGCCAGGATTCGCGAGCGGCCAAGTCATACAACTACCGAGTTGTCATGACGAAGGGAAATACAAAGATGGACATGCGAGGCCGTTGCAGTGCCGGTCAGCGAGTCTTGGCCAGCTTGGTCATTCGTTTGGCATTGGCAGAAACATTTGGTGTTCACCTTGGTGCGATGGTGCTAGATGAACCAACTGTCAATCTTGATGAGAGCAATCGCAAGGGACTAGCTATTGCCATGGCTCAGATCATTGCCAATCGGTCCAAGCAAGCGAACTTTCAGTTGGTGTTGATCACTCACGATGAAGACTTCATCTCGTTGATCAAGGACACATTGAGCACTCAGGCTGGTGTGAGCATGCCGGAGAAGTACTTTCAGGTTCGGCGGGAAGAGGCATCAGATGGAAAGTTCTACTCCAAAATTGATGCACTGGACTGGGACTCTTTGTTGTAGAGCCATCAATAAACTAGCTAGCTAACACCACGC
>Semro_comp82091_c0_seq3-MRE11
TTGTTGGATAAAAGGCCATCCGTAAGTTGCCACCACGATGAGCTTGATGTGTGGTTGTTGTTTGTCCTGAGCTGTGGGTTATTGGTGTGCTTGGCTTGCTGTGTGGTAGCTGTTTGTGTGATTTCCTGCCCCCAGGATAGAACAAAATAGATGTTTAGCATGAATGGATCTTTTTCTGTCTCTCGGAATCTGCCGTCATTGCTTTGGATTTTGGTCGAATCTCAATCAATCGCTCACTAACTTTTCCTTATAATATCTCTTGCAACTACAAAAAAAACTTGTACTTATTACAGCATCAGTATCTAACAATCATGTCCTCCTCTGATGACGACGATGGCTCTCGACGAGCAGAAGACGAAGACGAATCTCCCACCAAATCAGTCTCGCAAGCATCGCTGCCCGCCGTCGAGATTGACGAACCCGACGATGACACTCTGCGTGTCTTGATTAGCACTGACAATCATCTCGGATATCTGGAATCGGATCCAGTCCGTGGCCAAGATTCCTTTGCCGCCTTTGAGGAAGTCTTGTATTTGGCCAAACTCCACAAGGCCGACATGGTCTTGCTGGGTGGAGATTTGTTTCATCACAACAAACCGTCGCGACGCACCCTCTACAAGACCATGGATATTCTGCGACGCTATACCATGGGACCGGATCCCGTCAAAATTCAAATTCTATCCGATCAAGCCAAAGATTTTCGTAACATTCACGGAGGCGTCAATTACGAAGACGAAAACTACTCGGTCGATTTGCCCATTTTTAGTATTCATGGGAATCACGATGATCCATCACGAGATCCTGGCAGCAACACCATGTTGGCCGCTCTGGATTTACTGTCGGTTTCCAACTTTGTCAACTATTTTGGACGACAAGAAGAAGTCAACAAAGTCGAAGTATCGCCCGTACTCGTTCAAAAGGGAACCACCAAAGTGGCCCTCTATGGACTCGGTAATATGCGCGATGAACGGCTCTCCCGCATGTGGCAACAGAAAAAGGTCAAGTTTCTACGACCCGACAATAATCAAAATAATAATGACAAGGATGATGATGATGATGACGATGGCGACCAAGAAGAGCAAGACTTTTTCAATATTTTCATTCTTCATCAAAACCGAGACAATATGGGACGCGGCGCTAAAAACTGCGTCCATGAATCCATGATTCCCAGTTGGATGGATTTGGCCATTTTTGGACACGAACATGCCAGTGAACCCGGCCCCTCGGAAAGTCTCGTTGGGACCTTTCGCATTACACAGCCGGGATCCACTGTTGCTACCAGTTTGACTACCGGAGAAGCCGAACGCAAACATGCCATTATACTCAATGTCAGAGGCCCACAGTTTCGGATGGAGGAGATCCCCCTCACCATGGTACGGAGTTTTGTCATGAAGGATGTCTCGCTGCAAGAACACGATAACTTGGATCCAGAAGACCCCAAAGTCGATAGCAAAATCACCAAAATATTGGAAGAAGAATTGAGAATGTGGATCTTTAATGCACAAAACAAACAAACGCAACTCTTGCAAGACGCCGAAAAGGCAGGCAACTTTGCCGCATCGGATCCGTCGCCGCTTCAGTACCATTTGGAGAAGCGAGATCAAGTCTTGGTGCGACTGCGGGTGGAACACACTGGCTTTACCACGCTGAACAATCAACGATTTGGTGCACGGTTTGTGGGAGATGTGGCCAATCCAACCGACATTTTGCTCTTTCAACGCGCCAAGAAACAACGAGCGACCAGTAAGGGCGGCGGCAAGAAACGGTCCACAGCGGATGCACTCGAGGAACCCATGGAACCAATCGAATTGCAAACGACCAGCGTAGAGACACTTGTGGCGGACAATTTGATGGAGTCACAAGCGAAACTGAATATCCTCCCTGAGAAGGCATTGGCTGCTGCACTCGAGGAGTTTGTCGACAAGCTCGAAAACGGCGCCATCAATGAAATGGCAGAGAAAGGCCTCAAGAAAAAGCAAAGATACCTCATTAACAGCGCCAATAATGGAGGGGACGAGGAGGCTGGAGAGGCAGTCAACTCGGCTCAGGATGTGAAGAAACTATTGGAGAAATACACGCAACAAGAGGAGGAACGCACCCAGAGCAAGCGAAAGCGGGCTGGTGGCAGCGACGATGATGAATCCGCCAGCGAAGAGGACCTGCTGGACAAGGAAAACAAAGCCAATGGCAAGAAGGGCCGTGCCAGTCCGAAGAAATCATCCTCCAAGTCAAAGTCCAAAGCTTCCACATCCATTGACATTGATTCCTCTGACGAGGACATGGTAGCGGCCACGCAAAGCAGCGCCAAATCGTCCAAGTCTCGTAGCCGAGCAAGTACAACTTCCAGCAAGTCCGGAGGTCGCAAGAGTGGGGATATCCGAGACTTTGCTACCAAACGAAGTTCTCAGCCGTCCGCGTCTCAAAAAACCTCGTCCAAACGCAAGAAGAAGGAGGTTGTGGAGCTCTCGGACGAAGACGAGGATGATTCGGAGGTTGAAATCGTTCAGAGTAAGAAGCGCGTCCCTGCACAGCGTCGTCGAACAGCTCGGGCCAAGGTCAACTACTCCTACGACAACTCGTCCGACGAGCAAAACTCGGATGACGACTTTGATGCTCCTCCTCCGAAAAAGAAGTCTCAGACGTCTCGGGGAGGAGGAGGCCGCAGCCAGGGTCGGCGAGGAAAGAGTCAAGACAGTTCCGTTGTCGACTTGGATGACAACTGGGGCAGCGCCTCTACGCGACGCTAATAAGTTTGCAACTTTGCGAAAACGACAAAATGGACGAGGCCAGCATGAACCATACTGTATTGGCACCAACAAATTCGCGGCACAGTGCTATGTGGAGGCAATCAATACAAAAACTCCTAAAACTGTAGCAGTATTACTTCCAACTACCGGTACACTTGCAGCTTCATTGCAGTGCAAGGCATGCGTTGAACCGCCGGAGCAGGGTAAGGGGGCAGGACTGATGCCCATCCCTATTGGGTTGTCAGAAAGGCGGAGAGTGTTCGGTAGTGGATAGCACTTCTTTCCGTTGTTGTCTTGATTACCAGTAGGCACAGGCAACACGCGAGAGGACCTTTTAATTAAATGGCCAGCCCGCATTGGTTGTCAGCAGTGCCGTAAGAAGGCGGGTGTTGGGTATCGCCGGAAAAGAAATCATTTGTGGAAGGGAGAGCTGACTAGAGGATAGGAAGTCCATAACTTAGGTTAAGC
>Semro_comp70556_c0_seq2-XRCC3
GTGGCTTCTTCGTCGTGCGTGTTGATGCCTGATGACGTACGCAGTGCTTTCGATGGAAGATCGGGCAATCCCGAATGCATGGCGCCAAAATATTATTTTAAAACTTCCGAGCCTCGCCTCCTCCTTTCCCCTCCTCTCGCCCCTCCAACACCCAACACTGACTTTGGACAATGATCAAGATGAACAATACCGACATTTCTATCAGCAGTGAGAGACGCAGCTACATCGCCCAGCTATCGAACAGTAGATCTGAAAGAAGCAATGAGGGCAGCACCAACAGCTCTATGCGTTATCCGTCGGTATACCAGATACCACAGCCACAAGAAACTCCAATGCTGCCAGCACAAGCTGGTCTTGACAAGAATCATCCCTCGTTGCAAAAAGAGAATTTCAGTTGCAACAATGATGGAAACGATCCTTCTGGATCACGAAAACGCTCTTGGCAAGACACCAATGCTTCCTCTATAGCACCTGATGCCTCCCATATTCGTCACCCAAAAACTTCTGACAATGACAACAACAAGCGCCACGCTCCGTCTCGTTGGACGAACAAGAGAAAGTCCAAAATTCAACCAATGACGGCATTTTCATTACTCCAAAAGAACCAAAGTGCACGCCAGTCTCTCTACTTGATACCACCACCTGCTAGAAATGTCATTGCTAGCAATAATTTGAGTTGGCTCAAGCTTGGATTGGGTATCACGGAATTGGCAGGCGAAGCTGGATCTGGAAAATCTCAATTGGCCATGAGTCTCTGTGTTCAGGCTGTCACAATGCAGCAACAAACTGCGAGTATAACGCAAGGAAGGAGCCATAAAACTCCACCCTGCAGGGCTGTGTACATTTCTTTGTCAGGAGGACAGGCGTCATTGTCCCGCATTGCCTATCGCATGGAGCAGATTGCCAATGCGCAAAAACAACAATCTTGCAAGGATAATTCAGCTACAAACTATCCAATTTGCAACCAACAGCTTCCAGGGAGTGCTTTGCATGGTCCAACTACTACGTCTGAGGATCAGACCAATGCTGCATCAGCATCCGTCTTGCCACAAATATTGACTCATTCGGTTCGAAACCATGAAGATCTCTTTGCACTGCTTCGCGAAGACCTTCCTCATTGTCTCAAAGGAGACAGTCCCGACACCACTAATCCAGCGTCTTTTCAGCCAGACAACGCTCAGCTTCCAGGTGGTTTTCCTGGAGATACTACGCAACAACCGCAACATCCGGTGGCCCTAGTTGTGCTGGATAGCATTGCGGACTTGTTCCGACTGGGAAACAGCGACGAATCGGATGTGGAAAAGGGAGCCATTCTGAAGCGGTCTTATCTCATGTTTGAACTGTCAGCCATCCTCAAGGCACTCTCGGATCAGTACCAAGTGCCCATTTTAGTAATCAATCAGGTGACATGCGATCTTAATCGCAAGCAAAATCTCCCAGCTTTGGGCTTGTCATGGGCCAACTGTGTCAACACAAGTTACGTCATTCGTCGAAGCCGCTCCGCAGCCGGTGGTAACTCCTCTTCAACTCGTGCCGATGTCAATCAAGGGCTGCGGCATATCTTTCTTGCTAAGTCTGCCAACCATGCGGTGGACCAGAACGCGTCTTTTGTCATTGATAGCGGTGGTGTTCGTATGCAAGAAACGTGTGCCTCGAAGCGATGAGCCAGCATCTAACAGTAAAAGAATAGAACCGATTGTTGCAGG
>Semro_comp71219_c0_seq1-RAD51-B
GAAGACTTCCAGCTTGCTTCATTTTCCATCCCTCTTTCCACCATGGCCTGTGCTCATCGCAGTCTCGTTCGATTACCACTGGATGTCTACACTGGCTTGATTTCAGAAGAACGAAGCCATGACACTCCTTGCTCACCCGAAGAATTGCGTCGTCAAATGTGTGCCAAACTGAAAAAGTTTGCGTCTCCACACTACAAAAATAATACGAGAGGCAACAACTATTTTGAGAGCGTCACGACGGTGGGTCACTTGTTGACGCGTACGACCCCCTGGACACTGCTAAAAATTCTGGACCCACTCTTGACCATGGAGGAAGTCCAGTTGTTTTTGCATCGTGTGGCCAAGGTCTGTTGTCCTCCACCGCAAACAGCATTGGAGTTACTACAACAGTCACAACAACATGCAAATGCCAAGTATTTGCCCACGGGATGGACGGCTCTGGACAACTGTTTGCGCGGAGGAATTCGGATTGGCAGTCTGACGGAATTTTGTGGCCGCGCCGGAGCCGGAAAGACGCAATTGGCCATGCAACTCTGTGTCACGGCAGCCGCACGGTGTGGTCAAGGCACTGTCTATTTGGATACGGAACAGAAATTGAGTTTGACGCGATTGCAAGAAATTGTGCAGCATCAACATGGAAATGGACAGTTACGCAAACGGCCACGTACTCATGAGTATGATGATGGTACTACTACAAATATGGAGCCAACCACCGTCGCAGAACAACAACAACAAGTCCTCGACAATGTGACGGTACTGTCCCCCACTTCCATGCCCGATCTCATGACGGCATTACTCCAAATTGAAGAACTCGTCCTCGATGCACAACACGACAACAGCAACAATAAACTCCCCATTGGACTCGTCATTGTGGACAGCATTGCGGCACCGGCAAAACGAGGCGCCGAATCGGCACCCGAACGAGCGGCGGCACTCTTTCAGTGTGCCCAACGATTGAAACAAATGGCGGATCAACTCCAATTGGCCATTTTGGTTGTCAATCAAGTCGCACTCGAACGCAGCAACTTTGGAAGTGGTGTACGAGTCAAGGCGGCTCTGGGAACATCCTGGCATCACTGTGTCTCGACCCGCATCATGATGGAACAACAACAACAACAATTGGAACAACAACCACAACAACAATCGGGGAGTCCGTTTGTCCGAGAGAATGCACGAACCGCTACCATTGTCAAGAGCAATCTGGTGGGATTGCAGAGTGTCAAATATCAAATAGTGGGTGCTGGGGTGGTGGATGCTGTGGAGCCTCCTCCGGCAGCACGCATTCCAGTGGTGGAACCGTGATGAGGTCCTCTTTTCAAAAAAGGTCGTAGTGGTGTGGACGTGTTGTTCTCTTGCTCCCAAGCAACCCCACCGAACGAAAGAAGCTAGCTATCGATGGGCACAATTCTTCGTCGGGATCTTCTACAAGCTAGTTACAATACTAATCGTTTGCGACGGTAGTGTCTCGTTGAATGGTGTCAGCAGTGACCGCGTGAAACCACAGCATTGCACACTTTAGACTAGACTAAACTAGCTATTCTCCCG
>Semro_comp71710_c0_seq3-RAD51-C
CGGTGGTACAGTGTACACCCACTGCATTTTAGAGTGTCATTGGTTTCTAGATTTTGATTTGACTAGACCGGTACCAGACTAGCTAGCTAGACGGAAACGATTTGACAGGCACGTCATCTTAAAATATTATTTTGGTTTGAAGTCCATCGGCTCTTTGCATGGCGCCGTGTCTTCAAATATCAGCGGAAGGCGCCAGCACCTCAAGATTAACATAAAAGCTATCATATACTTCTTCCTTATTGCCTCTCCTCGCCATGCCTGATCTTGCTGACCTTTCTCTTCGTCCAGGCACTCTCAAGCTGTTCCAGCAACGTGGCTTTACCAACACGGCAGAAGTTGAGAGGTCTCGGGAAAACGGAGGTCTAGCAAATCTGGCAGCAGAGCTTGGATGCAGTCTGAGACAGGCCAATGATCTTTTTCGAGAGATTTCAGGGGCTGCCCAACCCATGGGACAGGCGAAAACCGCCTCACAGCTTCTGAATGTTCCAAATAACAATGCCAAAATGGGATCTCGGAAGCTGGTTACCTTTTGTCGCTCTGTTGACAGTATGTTGGGAGGAGGCATTGCTCTTGGAGAAGTCACGGAAATTGCAGGTGTTCCAGGGAGTGGAAAGACACAGCTGGCAATGCAGCTAAGTGTGGATGCACGGCTTCCCATTCAATATGGCGGTGTGGAAGGAACCGCCGTCTATATTGATACAGAAGGCAGCTTTAGCCCGGAACGATGTTACACCATGGCGTCTGCCTTGGTAGATCACGTGAAAAAATCAGCAGAGAAGCGAAAAACACAATGTCCTCCAACTCCACAATGGTTCCAGCCAAACACAATTATGCAAGGCATACATGTTTTCCGAGCACACGACGAAGCAGCACAAATGTCAATCGTCATGGGGTTACCGGACTTTCTTCGAGACCAGGAGCAGCAGGGGTCCCCAGTCAAGGCAGTCGTTGTAGACAGCATTGCCTTTCATTACAGATGTGCTCCACCGGGTGGGAATTATCTGGCACGGACCAGATCTTTGTCCACAGTTGCTTCTTTGCTGTCAGATATGGCCACAAAGTTCGATCTGGCAGTCATTGTCATCAACCAAATGACAACTAAGGTAGCCACTACTGCCAACACCACTGATACTGAATCTGTTTTGGTTCCAGCTTTGGGGGAAAGCTGGGCTCACGCAACAACCACTCGTTTACTGATTGCATCGGAGACTAACAACAACAACAATCGGACCTGTACTCTGACCAAGTCACCCAACCGGCCTAGTGGAGTCTCTACCTTCAAAATATTGGAGGCTGGAATACGCGACATTGATCGACACTAGCTAGCTTTCTGGAACCGTCGTGGAAAAGCTGGGACCATAGAGGCACTACCTGTGTGGAATGATGTCCAAAGCATGATGAAGCTATTAGCTTCTTTATTACATTAGAAGAAGAACATCAATCTGCTGGCTAGCTCCTCG
>Semro_comp73186_c0_seq1-PMS1
GTTCTGGGAGACTGAGATTCAACTCAACCATGATGCTCTGGTGGTACCGTACTGTATTCATCTTGTGGTACTGGTACCCGTGCTTGTATTCAAAAGAAGCATTCGATTCAACTTCATCTAGATCTACCGGGTATCCATCCAGCATGATCCAAACAAAAATAAACTTAAAACCAAGGCTCAAATGTCCCATTTGTGCACCGGAAGGTGTCCATAGCCTTTTGCGGGTAAGCTCACGTCCAGGAGCGATCTGGGACTGTGACCATGGCCGATTGGGATCCAACCAGCGAATCCAAAGTATAAGTATCACTCAATGGCGGGCATCTCAGCTTGGTAAGAAAGCAAGGACGAAGCAGCACACAGCAAACGGCAAGCAGAACGCGTCCTCCAATACATTTATTTCAGCAGTACGGAAAATATCACGAGCAGGTGGCCACTGGCTGTATCGTATACAGCCCTCATCTTTTTGCCGGTTGTTACTAAATTTCTCGGTGTGATCGTACGGCCGTACCGGTAGTGGTACCATACAAGTGCAAAGCTGAGGTCTGCAGTAACAAGTCCCATTTTGTGGTCCTAAGAGGTTCCATCATTGCACAGTCGCTGCCTTTGAAACACACAAGACCTTGCCGGAGACAAGCATTAGTTGTCTCGAGGAACATTTGTGCTCTACATTTGGTCTCCCGAATTTTTGTGTCGCCCTCGGACTCCTAAATACTGAGCAAGTTTCATCGATCACCATGGCAGACTCATCGCAAGGCAAAGCTGACGACGGAATGATCCGTCCCATTGAAGAGGAATCGGTTCGACGGATAGTTGCGGGGCAGGCCGTGTCCGATTTGGCGTCGGCTGTGAAAGAGCTGCTCGACAATGCGCTCGACGCTGGCAGCAAGAGCATCAACATCCGACTCTTCAATCAAGGCCTTGAGATCTTGGAAGTTTCGGACGATGGCACGGGCGTTCCCCCAGTGTCTCGGCCCTTCTTGGCTCAAGCTCATGCTACCAGCAAAATTCGCGCCTTTGATGACATCTACAGCTCTGCTACGTCGTTGGGTTTTCGAGGAGAAGCTTTGTTTTGTTTGGCGAATCTATCAGGTAAACTCATTGTAGCCACTCGAACCGAAAGTGAGCCACTCGGGCAAAAGATGGAATTCAAACATGATGGGACCCTCGACGCTGCTTCGGTCGCTGTCGTCCCTCGAAAAGTAGGGACCACCGTGGCGGTGGTCAAATTGCTGAATTCTCTTCCAGTTCGAAGGGCGGACATGGAACGGAGGATCACTCAGCATCGATCCAAATTGATGCGTCTCATGGAAGCATATGCCATTTTCAGTGTGGGTGTCCGCATCAATCTGATGGATGTGATTGATCGGAAAGAAACAACTTTACTGGGGACGACTGCCAACAGCAAGAAACTGGAAGACACTATCTCGTCAATTTTGGGAAGCAAATTCCTCGCCAGTGTCGCCCCCGTAACCATTGATTTGGCTAGTGCCGTGGATGAATCGAGTCCGAAAGGATCCTGGAAGCTAGAAGGCTTTCTATCCAAAGCGGCGTCGGACCAAGACGGCAACAATGTTAAGGCAGGACAGCAGTTCTTTTGCATCAATGGGCGTCCCGTCGAACTACCAAAAGTTGCGCGAACAATAGGCGACGTTTGGCGGTCAATGGGCAGCAAAAAGAAATACTCCTGCATTCTCACGCTGACTCTGCCCAACCAAGAATACGATGTGAATTTGTCGCCGGAAAAGAGACAAGTCTTACTCACGCATGAGGACGCCATTTGTGAAGCCATACAAACCGGCGTCACCAGTTTTTGGGCCAGTCAAACCGATGGAAAATTCACTCCTGCGGCAAGTCAACCTTCTAAAGCTTCTGCCCCGGCACCTGCCCCAGCTAGCGACAATCCGCATAAAAAAGTCATTCCCAAAATCGACAACATGGAGAGTTTGGCCAAAATCCAGGAATCCAATCGACAACGGGCACGTGAATTGCATGCACAAATACCCAATGCACCCAGCAAGAGACAAGAGAACGAACAAAATCATGACATGGATGTTGATGAAGATGACAATGAGGGAGAGGATGAAGATGAAGATGGTCAAACAGCTGCGAAAAGGGAGTACATGCGTCGATTCAAGCGAGAACAGAACGAACAACGACGCCTAAATGCAAGTGGTGCAGCCGATTTATACGAAGACGATAAAAAAGCCAAAGCATCTATGCCGCAAGAACCAACAGGCAATGGGGAGTCTCCTCGTGTGCGGCGTCGCGGTGGCTTCGTTCACGACATATCCACAGCCAAACAGTGGGAACGGCCATCATCCCTGGATCGCAACTTTCAGATTCCAGAGGGCATTGAGGATCCTTCCGATGATGAAGAAGAGACCAAGAAAGAAGGGCCTCCTGAAAAACGGCGTCGGACAGGCCCTCCTTCGCCTGTTCCAGCCAAGAAGGAAAAGGACGTTGGTCCCACCGATGCCTGCTCTTCGCGAAGAGTCACGCTAAGTCTGAACAATGAAGTTGCAGCATCTGCTGCCGCGGGATCAGTGCCGGTGGGGGCCAGCGATGGTGACAAGTTGCGATGGGTGGACGCACAGTCTCGATTCAATAAGGGAGACGAAAACAATCCAGAGAAGGAAATTGATGTCCTACTGAAGAGCTCGGTGAGTCCCAAGCAAGCCTATCAAACACCACATGTAGCCCCTGGTCGGTCGAGAAGGACTAACAATGCTCCAGCCCTAAACTTGGAACAATTCGCTTTCGGGAAAGAGCCCTCCAAGACAGCCACGCAACCGGCTGTCTCGCCAGAGGAGGCGTCCGGAGAAGCCAGTGGTTCAGCTCGGCAGGATAGTAGAAAGGCCTCCAAGCGGAGGAAGACAGATCCAGAAACGAAAAGCGAGGAGTTGAAGTCGCCCGAGTCGGACCTTGTTGCTCAACAATCAGAGCGATCGCCTGGCGCCAGCGCGGTTGTCTGGGAGTCATTCGGCACAGAAAATGTCGTGAAAATGGCGAGGTTGGAACGGCGAAGTGGGCTGGAACGAAAACGTCGGCTCCAAGAAGCACGCCGAGATCAGAAAAATGATGACGGGAAGGAAACAAGCAAGGTTTCCTTGGCTCAAGGTGATTTTGCAAAGATGAGAATTCTTGGACAGTTCAATTTGGGATTCATTCTTGCTTCCGATGAGCAAAATCACCTTTGGATCTTGGATCAACATGCTTGTGA
>Semro_comp74200_c0_seq1-SPO11-2
TGCCACACTCGAGGCGGTTCACAAGAAGAAACAAGAAGGAAGAAGGATTTGGGATTTGATCCATACAGTGTGCCCACCACATCGAGAATTATGCTTCGGAGCTGCTGCTTGGTGCACCGTGGACCTGCTTGGATTTGATTGAATCAATTGATTTATTGCTGACGATACGGAAAGAACCTTCAGCGCGAAAAGGAACAAGCGAAAAGGTGCTCATTACTAGTACTTCATCGTTCACCAAACCCAAAATGGCGTGGTCTCTTGAGAAGAGGGATTGGGATGATTCACAGGAAACGGGTGAATATCCAAGTGTTTACTTGACAGAGCAATCCCAAGAACTTTCTCAGTTGACTCAGTCACAGGCCTTGTGGTCGTCACAATCAGCAGAGGAGTCTCAAACAAACTATCGTGAGCTGAACCAGTGTCCAGCATCCTGGTTGCAGCAATGGGATGATGAGGATTCGGATCAAAACAAGTGCAAAGCACTGAATGATCAAGACCAGTCTGAATGGAACTACCTTTCAGAACAGCAACAAGAACAAGAATCAGCACAAGAGAATGTACCAGGGGGTAATTTTCGGCTGCCAGAATCTGAATTTCCCTCATCACAACAGCGTTTGCTTGACGACCGCACCGTCACCACCGAGGACGAACAAGTGCAAAGAGGAGAAGCAGAAACCCTAGGAGAATCACAGCAAAATCTGGAGCAGCCATCTTTGGACGTTCCTCCCAATGATCCTACAGTTGCAGTGGAAGTTGACCACAACAATAGTGCTAACAGTGACCAGGAGGAGGAGGATGATCAGCTCTTGTCGCCCACGGAAGTGATTCGTCGAGTTGAATCTCTGACTCGCACCCTGGTCCAAGCCCTAGCAAATGGAGAACTTCCCGAAATGAAATCTCGCAGCAACCAACGGCGACGATTCATCTTTCACAACATGACCCAATGCCGTGCCTTTAGCAACATCCTCCTGGTACTGGCATTTTGCCACAATCTGCTGCTGTCCCAGAGAACCACTACTACACGAGAAGTATACTACTTTTACGTGACACATTTCAGATCCCAGCGAGAATGTGATGCCGCCATTGTGGAAGCGGCCAATCTACTGAGGGTGCCGAGGTCCACTCTCGGTTTGTTTGCATCACCCAAGGGCTGGTTCTGCGGATGTATTCAAATATTGCGAGAAGGAAGGATTGCCATGGATGGGAAAGCTCTCTCGTCCATTCAGGGGGCACCGATTACTCAGGAATGGCTGTCGTCCCCGACACAGCGAGATTTCACCATTGATTGCTTGGTGGATGCGGCGCAAGCCGAGAATGAGGATGATTCCAGCACGAGTAATACTCAACCTGCCGAGCGTCGGCGAGCCAAATGTGTCCTTGTCATTGAAAAAGAAGGTGTCTACACGCGGTTGGCAGAAGACAGAATCTTCGAAAAGTACCCTTGCATCTTGGTCACGGGCAAGGGATTTCCGGACGTTGCCACTAGGAGTTTTGTTCATACATTGCATCGTGAACTAAAGATTCCGGTTTATGGATTGGCGGACTGCAATCCCTACGGGGCCTTGGTCATAAACACCTACCAGCGCGGCAGTGAACGTTTGGGTATGGATGGGGGCTCTCGATACAGTGTTCCCATTCGATGGTTGGGGTTGATGCCATCACAGGTAGCTGACATCGGTAGTGGCACTGCAACTGATGGCGATGATGACATGATGGATGAAGAGGCAACCTCTCGAAGTACTGGCAACCGCAGCAACAACCCTTCACTTCCTCCAGGAGTGTATCAGCAACTCACCGATTTGGATCGAAAACGGCTAGCACAGCTGCTCGATGAAGATCATCAATTTCATGGATGCGGGACCAACCAGGACTGCTACGAGGAGTTGGAACTGATGCAAGAGAATGGCTACAAGGTCGAATTGGAATCACTGAACTGGCTAGGAATGGACTTTATGTCACAGTGGGTCCACGGAGCCCTCATTGAGGGGGGAGAACAGTTGGCACGGGAGCAGGAGGAGGAACTGCAGCAAGCGCAGGATGAAAGCGACGTCGACAGCCACAGCCAGGACATGTAGCAGCAAGTCAATGGCTGACGACAGTGAAGTCCTTCCTCTGGTAAGAGCTCCATGGGGAAGGGAGACTTGGTGTGGGGTTGATGCAAGGTTTTGAACTCTTCCAGCTGCTCTGAGTGAACGCACCTTGTGCAGTGTGTGAAAGCTGGTTGCTGGCTCCAGAGCTAGCAACGACTACGGGCACTGCAGACTTCGCTCGAAAACGAAATAGCAACGAGGCCCTACGATGTATGCATACGATTTTTAAAGATTAGTGGGATTAGATTGGAAAGTCCGCAAACAAGGTTCTACGTGTGTTCCAAG
>Semro_comp74927_c0_seq1-FANCM
CCAAAACCTCGCCTCACAAAAAGCACACCGTCCATGGCCAAGGAGATTGAGGAGGAGGGAGCATCCTAGCTATTAGTGTATTTGTCTTAGCTCTCTTGTCATCCTGCCACAGAATTCATTGAGAGAGGAAGGACGTTGTGGAGTGCTCCAGTCAGACTCTTGCTCAGCTTGGTCCAGACTCCTTGGCAACGGCCACTATTCTTCGACCATCGACGTCCGACGCCATGGCATATACTCGTCGACGGCGTCCAAGCGTGTGAGAGACTACTAATCAAGAAGACACGACAATGCCGTCCGCCAAGAAAGGATGGTCGTGCTCGAAATGCACTTTTGAGCATCAATTTCCAGGTGACCGCTGTGTCATGTGCGGCTCTCTGCGGACGACAAAGGAACAAATGATCGATTTCATCCAGGGCAAACCCATTCCAGAGTCTTCCAAAATCAATTGCTCCTCAACGTCAACCACATCTGCTCCAACCAACAAAAAGAGAAAGCCGGAATCACCACAAGCCAAGCCACCGCCGAAACCACAGCAGCCGCCGTCGACCGCCACTGCCTATTTTGCTCCAAAACCCAAAGGGTCCTCTACTGGTACCGCTGCTGCTAGTAGCAATACCGACAGGACAAATGGCCCAGCAGCCAACCACAACTCCACATCTTCAAACTCTGGTTCCAATTTGCCTCAATCATCACATACGCGCAGACGCAATCCATACTCCAAAAACCCATCCAGGGCTTCAGTATCCACAGATCAGCCTTCAGCGAATACCAATGCCAATAGTCACCCAACAAATGGAAATCCCCACCCAAACAATCACGACAGATCAGAGGAACAAGAATCCACCAATCATAACAGCAGCAACAGCTTACAACAAAACCAACAACAACCATCTTTGAATGCCCACGCTTACAAGGAAAATCAGCAGTCCAATGCTCGACAAACAAGCTTTCTCAAACCACCACCAAAACAATCCACGTCCAACCAGAGAACCGCAGTCACCACCGCTTCTACCAAACAAAGTGTCGCGCGTTCCAACAACAGCAGCAACAATACCCGAAAGCAGCAGCAAACACTCCTTCCCATGCCCAAGAAAACCACTAGCTACGCCAAATATATACAACCCCGCATTGCTCCGTACGAACCAGGTCCGGTGCCATTTGATACATCCACCACCTCCACGTGGGTCTACCCCATTCATCCCAAATATGCCAAGAGAGACTATCAATTCGAAATGGCCAAATCCGGCGTCTTGGAAGACACACTCATTTGCTTGCCGACTGGATTGGGGAAAACATTGGTCGGTGCCGTGGTCATGTACAATTTCTATCGATGGTTCCCACAAGGCAAACTCGTGTTTTGTGCGCCCACACTGCCGTTGGTACAACAACAAGCCAAGGCGGTCTATGATATTGTCGGAATCCCCATGTCCGAAACGGCCGTCTTGACGGGACGCGTCAAATCGGAAGAACGCGCCGCACTGTGGCAAACCCATCGACTCTTTTTTTGCACGCCCCAAACCATTGAAAATGACATGCGCAATCAAGTCATTGATGCATCCTCCGTAGTCTGTGTCCTGCTGGATGAAGTCCACAAGGCACGCGGGGATCATGCCTATGTCCAAGTCATTCAGCTATTGCGCACGCAAGCAAAAGCCAAATTTCGATTGGTCGGGCTCAGTGCCACACCCGGGTCGACTATTGAAGTCGTACAAGATGTCATTCAGACGTTGCAAGTGTCCAAAATTGAAGTGCGCAGCGACG
>Semro_comp75421_c0_seq1-MLH1
CCGCAACCGGGACACCCAAAGCAATGCGCGAGAACTGTTGGGACGACAGTCAAGGTACAAGATTTGTTTTATAACGTACCACATCGTCTCAGGGCTCTCAAGCCCAAAGATGAATACACAAGAATGCTCAACATGATGCAGCCGTATGCTGTACACGTGGCGAGACGAGGCGTGGGGATCGTTGTGCAGCACCAGCAAGCAAAGGGAAAAACCAGCAAAACAGTAGTGGATCTCAATACCTCCAATCTATCCAAACTGACGGCACTCACTCGCATGGACGCCACGGAACGAGATTCGACAGGCCCATTCTTGTCACCAATCCAACAAGAAGCCACAAAGCAGGTCATCAAGACTCTCTATGGAAGCTGTTGGGGGCAAAACTTGCTGTACTTTCAATCCAAAAGTTGTCAAGAAGACGAGGAGGATCAATCATCGTCATCATCCAAATCCATGAGTTACACTTGTGAAGGATTCTTGGCGTCTCCCAGTCTTGCAGCCGACGGCAAAGTCCAATTGCAGACCAAAAATGCGATTTCCAATCTCTTTGTCAACAATCGATACGTGGAGTGTCCGGCTTTGAAGAGACGTCTGGAAGACACCTATGCCACGTTGACCTCTTGGAAGAAGCCACCCTTTATCTATCTAACCATTCAGGTGCCACCAAACCATGTCGACGTAAATGTGCATCCGACCAAAACACAGGTTGCATTGCTATTCTTAGAGGAGATTGTGACCGACGTGGCAGCCAAAGTCCATGAGTTGCTCAATGCACAAGGACAAACCTTTGGCGAACGACACAGCAAGAAGGTTGCCATGCCGGAAAATCCATACAAGAAAAAGGGACCAGCAAGGCAAGCTTCCCAGCAATCCACTACTAGTGGCAACAATGCCTCTTCCAATGGAAGCAAGAAGCGCAAGCAAGACATTGATGATGACTACCAGGAGAAAACAGATACCGGTAACACCGCCAAAAAGACAAAACAGCATTCTAGCAGTACGAATGACAACAATAGTAAAAGCAGCCAAACACCCCAACAATCATCGCAAACTCGAAGGAACTCTTCCTCGTCGTCAATGACCCAGCCCAGAATATATTCACACAACAAAATCAGAACCAGCAAGGCAGCTCCCGCCGGTGCCCTGGAGCCATTTTTAGTTCGCAATGTCAAACCTGCGGCCGTGAGCGGCACCCCATCCACGGCTGCATCCACACCGCCCCCTTCCAGCTTGTCGTCCCAATACTCTACTACAACGAGTACTAGCAATTCTATCGGGGAAAGCTCACAAGTGACGCAACAAACTCCCCAAGACCCAAGCTTGCACAGAGGTACATGCCCCTTTGCATCGGGTTCTTCATCCGTTGACATGTCTCAACCAGGAGCCTTTGCTCGGGCGTCGCAACAATGCACTTGCAGGGCAGAGAAAATGCAAGAGGAAATGGCATCGCAGTCACAGCCGCCGTCGGTCTATCTTACACCACAACAGCAAGTAGTCCGCCCCACCGTTGTGGTTCCGACCAAATGCGATCTGGGTTCGGTTCGAAAGCTCCGACGCCAGGTGCAAAAAAGAATGGATGCGGACTTGCAAAAGAAACTACGAAAAAGCATGTTTGTTGGCGTCGTCTCGCAGCATAGATCGCTGGTGCAATGCCAAGAAGAATTGTGCCTCTTACATCACAGCAACTTGTCGCAAGCGTTGTTCTATCAATTGGCACTGGCTCACTTTGGAGGCAACCGCATTGCCACCTTCGGTCGCCCTGTCCATGTTCAGACAGCGATCGAACAAGTGCTCCAGATGGAAGAAGATCTTCAAGATCAAAAACTGGGGCTCACTTCTGAAAAGAAGAGCTCTGCGAAATGCATTGGTCTTTCTGGCCTTGAAGCGGTGAATGAAACAAATGAAGTTATGGCAAAGCAAGCTACTCAATGCTTGTGGGACAATGCTGCCATGCTGGAAGAGTACTTTGGTATTCGCTTCGAATTGGACAAGAACGGTGAGAAACAACCACAAAAGGAAAGAGAGTCCTCCGAAACAGCACAGAAGGTGCTGCTAATGGGGCTACCCATCCTTTTGGAGGGCCATGCACCTCAACCACATGGCTTGCCGCTGTTCCT
>Semro_comp76648_c0_seq1-RAD51-A
CTCTCTATCTCTCTCTCATTCCTGCTGACAACAACAACTTCTTCATCACAACAACACCAACAAACAAACGATCGCCTCCTTCAATCAACGCCATGTTCTCTTTACTCCACTATCAAACAAACAACGAAATGACAATGACCACAGCAAATCGCTGTCTCTTACTCCAACGTGGAGATTTTGCAAGAACACGGGATCGCCGCCAATGACATTCAGAAACTCACATCGGCCGGATACAACACGATCGAGTCGATCGCTCATGCCACTTCTCGCAAACTGGCCGAAGTCAAGGGCATTTCCGAAGCCAAAGTGGCCAAATTGAAGGAACTCGTCAAGACCATGGTCCCCATGGATTTCAAAACGGCCGCCGATGCCTTGGAAGATCGAAAGTCCATTGTCACATTGACCACTGGATCGGTTGAATTGGACAAACTCCTCGAAGGGGGCATTGAAACGGGGTCCATTACCGAAGTCTTTGGAGAATTCCGGACCGGAAAGACGCAGCTCTGTCACACGCTCTGTATCACTTGTCAAATGGGAGTCAATGAAGGTGGAGCCGAAGGAAAGGCCATTTATCTAGACACGGAAGGATCCTTCCGTCCCGCTCGTCTCCAAGCCATTGCCGAGCGCTTTGGTTTAGATCCCAACTTGGCATTGGAAAATGTCGCCTACGCTAGAGCACAAAACTCGGAGCATCAAATGGAACTCCTCAAAATGGCCGCCGCCATCATGTCCCAGGACCGCTACGCTCTCTTGGTGGTCGATTCCGCCACGGCCTTGTTCCGAACCGATTACACGGGACGTGGAGAACTCTCCGAGCGACAAATGCAAATGGGACAATTCCTGCGACAGCTCACCCGGTTGGCGGAGGAATTTGGTGTCGCCGTTTTTATCACCAATCAGGTCGTTGCCAATCCAGACGGGATGAGCTTTGCCAAGGACAGTACCAAGCCCATTGGAGGCAATATTATTGCGCATGCATCCACCACGCGGTTGCGTCTGCGCAAGGGACGAGGAGAGAATCGTATTTGTACCGTCTATGACAGTCCCACGTTGCCCGAAGCGGATGCGCAGTTCGCGATTGGCCCCCAGGGAGTCTGTGATCCTACTGAATAGGTTCATGGGACACTTGCAATGCACTCTCGGAGGCCACGACTGCGTATACAGTCTTTTGGTTTGGCGGATCCTTTGATTGGATTGACTCGATTCAAGGATCCAATCCTCTGGCTGAAAACGCAAAACAACAATATTCAACAACGGAAAGCCCGTACTGTCGGTAGCATCTTTCTTTTACACTACTCATATTCAAAAACAACTCAATTGGTTTGTTCCACTACTGACCTTTGGAACAAACAAAGGTTTGTATTCTCTACAACAGGACTTCTCCTAATGGTGCTACTTTAGTCACACCTAAAACTCCTCAACCTGTACTAGCTAGTATAGTGACTAAGTCGTAGCGACGCACACATACAGATACAAAAGACGACTGATTGTTGATAGCCAAATTCATCATGTTGTTTCATAGTCTATCTC
>Semro_comp77000_c0_seq1-REC-A
CTTTGACTCGACGTATACCAGTAGTGCTCTAGCTAGTAGCTAGAGACCACAACCAACACTCATATCATTTGATTGATTTGATCGACAGAATGAAGACGTCTGCCTCTGTTTTGTTGGTGGCGGCTCTGCCAGCAGCACTGATCCTCTCCTCGGCCAATGCCTTTGTTCCACGGCCAGTCCCTACTATTAATACAGTGTCCAGTCGTGCGGGTACTACTGCTAGATCCACATTCAGCCAGGTGGTGGTGACTGCCAAATCCAAGGCATCTGCTTCCTCCTCCAATGCCAATGACGACAAGGACAAGGACAAGGACAATAATGTGGACAAGAACAAATTGGCCGCATTGGACGGCGTCATAAATCAAATTGAACAATCGTACGGCCGTGGCTCAATCCTCAAATTGGGCGATGCCCACGGCATGGTGGTCGATTGTGTGTCCACAGGCGCCTTGACATTGGATGCCGCCTTGGGAGGTGGTGGATATCCAAAAGGTCGTATTGTGGAAATTTATGGTCCGGAAGCCTGTGGAAAAACCACCCTGGCATTGCACGCCATTGCCTCTGCGCAATTGAATGGAGGCATGGCCGCCTTTATCGATGCTGAACACGCATTGGATCCAGCGTATGCCGAACACTTGGGCGTCAATACCAACGATTTATTCGTCTGTCAACCCGACAGTGGCGAAATGGCACTCGATGTCGTAGACAAGCTCGTACGAAGTGCGGCCATGGATGTCATTGTCATTGATTCCGTGGCGGCACTAGTCCCTCGGGCCGAACTCGAAGGCGATATGAGTGATTCACAAATTGGGTTGCAGGCAAGACTCATGTCCAAGGCCATGCGCAAAATTACTGGATCTCTAGCTGCTTCCCAGACCGTCGTCGTTTTTCTCAATCAATTGCGATCCAAGGTCGGAGTGATTTACGGATCCCCGGAAGTGACATCGGGAGGCAACGCCCTCAAATTTTATGCGTCAGTAAGACTCGACATTCGACGCAAAGAAATCCTTCCGGACAATGCCGGGATTCGAGTCAAAGTGAGGGTGGTCAAAAACAAGGTCGCCGCTCCCTTTCAGGTGGTACAATTGGATATTCTATTTGGACAAGGCATTGATGGTGTTGGATGTCTCGTCGATGCCGCTGAAGAATGGGGTGTTGTCGTACGAAAAGGATCCTGGTATGCTTATGAGGGCGAGAATATTGCCCAGGGACGGGCCAAGGTCGTCGAAGCGCTCAAGGAAGATCCTGTCTTTTTAGAAGACATGCAAACAAAAGTCAAACAAGCCATGGGTGTTGATGCCTCTGGTGCAAACAAAAATGAGGAGGATAGTAGTAGTGAGGAGGAAGAAGACACGAGAGAAACGGAGGATGTGGCCATTTCTAATGACGCCACGTTTGAATAGATGAACATATGTTAGACAATGGTATCTGCAGCTCGTAAGGACATTATAG
>Semro_comp79910_c0_seq1-RAD52
TCCGTCTTCTATGTTGATAGGAAGTCTTCCTGTGTTTGATTGATTGTGTGTGCGAAGAAGAGTCAAAAAGACAAAGGAGAAGGAGAGATGAGTGCTCCTGGAAGACAGAAAAGTCCGGGCGGTGGAGGATTGATTCTCCCTGACGGTTGCAACAGCAGCGGCGGTTTGTCGCAAGAAGTCATGATGAAAATGATGGAAGCCCAAGTCATTCAAGGATACAGAGCACCCGGTCAGCAGTACCATGCTCCGCCTGTGGAATGGGTCAAAAATACACTGGATGGTTCCGTCTTGACGGACCACAAGGGCTATCCCATCAGTGTCAATCGACTGCTCGCCACCAGACCATTGCGTGCCGAACTTTCCAGCCGTCCAGGACCCGGTGGAAAGAAATTGACGTACATTAGTGGCGAAGGAGTCACTCGGGCGCTCAATGAAATCTTTGGTTTTGACGGATGGAACATGGAGATTGTCAAGACACAGCGAGAAGTCTGTAACAAAGATGACAAGGGACGCTTCCATGTCGCTTACACGGCGCATGTTCGATTGACGCACAAAAAGAGTGGCACCTACAAGGAAGACGTGGGATCTTCCGACAGTGTCGATCGAACCATGGGAACTGCCGTCAGCCATGCGCTCAAGGGAAGCATCACGGATGCTCTCAAGCGCGCCGCGAGACATTTTGGAGAAAAACTCGGCAATACGCTTTACGTTGGAGATTTCACCATCAACAAGGCTCCACTCACACTGCGAGACGCTCTAGACTTTTACGACAATGAACGAGAAAACACCAAATTTGGACCATCTACCAAGCCTATCCATGTCAACAAGGAGACTCCTCCTCCACTAGTGGATCAAAAGAATGGCGCTGCTAGCGGAAATCGGAATGTGGCCACTGTCGGGTCAACCAAAACACATCAGCAGCAGCCAATGGCACAGCCCAACAACAACTACAACAAACCGAGTGCTGTAAGCAACCAAAATAAGAACAACAGTGGTTCGGCTGTCAACAACATGCAGTCCGTCTCTATTGCAGAGGCGCATCCACGAACCAACGGGCGATCGTCCTTGGATGGGCGGCCCATGGTGGCGATGGGAGCGATGGTTACCAAGACACCTTCCAACAATCCGCAACTCGCCGCCTCCAAACAGCAAAACCCTATTGTTTCGGCAACACCCAAGGTTCCAAACAATGCTCGTGAGAGCCAGGAATCGCTCAAAAGTCGTTTGGGACCAGCGCCCAACTTTCAGCTTCCTCCACCTTCTCGACAGAGTAGTTCGTACGCCCAGAACGCTTCGCTACGTCCTCCGCCTTCTGCGGCCGATCGACTCAGCTCTGGAAACATGTTTGCAGGTGGGCTCACTTTTGACCATGATACAGACCCACAGCGTGGCCATGGCAATCAACGTGTTGTTGCCCACGCCAACAAGGAAAACTCACAAGGTCGACCATCTCAGCAGCAGCATCAACAAGGACCGGGGCTTTTGAAACGTCATGCATCGGTACCGACCGACGTGGGCACGAACAAGAGAATGAATGCAAATCCGTACCAGCGCTAGTAGAATACACCACTGGATGAATGCGGTCTAAAAGGCCACCTCTGTTCAAATTATTGCAGGAGGTCTACGGTGGCTTCAGTCGACAACCAACCAAAAGAGGTTGCCAGAACCCATCACAACAGCATCATGCTGCAACTTGGATTGAATCATTCCTTTTTGGAGGCTGGCTCGTATTACAAAAACACAAAGGGTAACATAGGGATACTCTGTTGAAGTACTAATGTAGTTTCTGTGCCAACAAGAACCGTCAACAAAGCCCAAACCTAACAGCGTGCTAATAATGAGGCTAGCGATGATTTGTAGTAGGCAAGAACAAAAGGAAAGAATCATCAAAAGCGT
>Semro_comp80478_c0_seq1-MSH2
TTTGTTTTGTTTTGGCGCTTTTTCGAATAAAAGGTGAAGCTGAGGGGGGATCATTGCTTCAGCCATTATTATCCTATCATCATCACTGTTTTAGATTTGTGTCACCATGGCCAGCTTCTTTACTCCTCGCAACAAGAGTTCCAATTCGTCTTCTTCCTCTTCCGCCAGAGTATCTCCAACTCCAGGCAGACAAAAGAAGACATCCTCTCTCAAGACATCCGCGGCAATTGTCGTCACTCCAGAGTGTGAGGTCGTAGTTTGGGCCAATAGTCCTCGGTCTCGTGAAACTGTGAAAGATCGATGGAGGAACACTTTGACCTACTATTCCTTTTGCGATGATAAGCGTTTCACCAACTTGGATTCTCTGCTGACCCAATTGGCGCCCTTGTCGTTGTTGCACATTTGCAGTACGGAAAAAGCCACCATGGACAAGGCAACCACGCCAGCAGCGCGCAAAAAGGCCAAGCAAGTCCAGCAACTGCTACAAACTCTACAGCGGATGATTGATACTCGGCCTGATTTGACAGGCGACGATGACGACGATGAGGACCAAGGCTTGTCAGCACCAGCACCAACCACTTTGGCCGAAGTGCACACCAAGTTTCCATCCGTGGACGCTGGCCGGATTGATGGCTGTATGAATCAGTTGCTCTTGCCGTCCAGTAAAATTTCGTATCGCGGAAACGTCCAAGTCGCATCTCATCCCTGGATTCAAAAGGCACTGGGATTCTGGTTGCAAGCCGAAGGACTCTTGTCGGGAGGCATGCCGGATGACATGATGGACCGTTTTCATCTCCAGCAGGGAGCCATGAACAAGCATTTGCTCTTGGATCGAACTGCCGCGGATTGTATTCACTTGTTACCTCCTCCCAATGCCGGTGTGGCCACTCAAGTGGGAGGAAGACCCCACAACAATTCCTTGCTGGGTATTCTCAGTCAGCCGGCCAGGACCAAAATGGGCAAGCGACTCATTGAACAGTGGTTGCGACAGCCTCTGGTGGATCTCAAGGAGATTATGTATCGACAAGATTCTGTACACCATTTGGTGGAAAATGGAGTTGGAAGAGATCAGCTACGTGACGAAGGACTGCGCAATTTTGCGAGTATGGATATTGGCAAACTGGCACAAAATCTTGGGCTCTATGAGAAAGCGTCAACCGAAGACGATGCACCCAACAAAAATGACATGGCACCCGTGGTGGGGTCGACTCAAAAAGCCTTGCAGTCGCTCTACCAATTATATCTCCTCAAAGCCCAGAAATTGCCCATGTTGCTAGAGTCTCTTGTCGCTGTGGTTTGCCCGGACGGCGAGGATCCAGCCAGCATTCCCAAAGACGCGGAAGAGCAGACCATGCTGCAATCAATCTTTGTAAATCTGCAGAAAGCATCCAACGAACTTTCCCGGTCCCAGGAGTTGGTCGAAGCTGTCTTGGATTTGGACATTGCTCCCAGGGAATACTTGATCAAAGCAGCTTTCAAGGACGAGTTAGTAGACATCAAGACGGAGTTGGGCAATGTGGAGGCCAGCATTGAGAGCTGCCATGAAAGGATGAACGAATTATGGGCCGAAACCATGGGTCTGAGCATGGATTCTCAGCATGTTCGGTTGGAAACGTCAGGAGACACGGAAACAACCAAGACGTACCAATTCCGCCTCCCCAATGCAAATGATACCAAAGTCTTGCAAGATCAACTGAAAGACGAAGTCAAGGTCCATCGACTGCTCAAGAATGGAGTGTACTTCTCCACAACAGAGTTGGTGCAGTTATCTGACAAGAAAGGGAAATTGATTGCGGAATATGACCGGGCGCAGAAGGAGGTCGTCTTAGACGCCATGCATATTGCCTCGACCTATCAAGGGCCTTTGGAGCGCACCAATGAGCTCGTCGCGCAGTTGGATGCCCTCGTTAGTCTCGCTCATTGCGCAGCCTACAACCCCCATGGCTACTGCCGCCCTACCATGACGGATGGGGAAGAAGAGGGCATGGGAATCAAATTAACCAAGGCTCGGCACCCTTGCGTTGAAATGCAGGAGAATGTTGCAGAGTACATCCCCAACGAAATCAATCTAGTCTTTGGAGAATCGAGCTTTCTGCTCTTAACAGGACCGAACATGGGAGGAAAAAGCACATACATCCGTGCACTGGGAGCCATTGTCACCATGGCTCAGATTGGCGCATACGTTCCCTGTGAAAGTGCCACCATCAACATTTGTCACCACTTGCTAGCCCGTGTGGGTGCAGGGGATCTTCAGGACCGTGGGATTTCTACGTTCATGGCGGAAATGCTGGAGGCTTCATCCATTCTAAAGACTGCCACGAAACGTAGCCTGATCATTGTTGATGAGTTGGGCCGAGGGACGTCCACGTTTGACGGATACGGCTTGGCACGATCTATCAGCGAATACATTGTCCAACAGATTGGGTGCTTTTCCGTGTTTGCCACTCACTTCCACGAGCTCACACAGCTGGAAGAAACAGAAAAGTCTGTCAAGAACTACCATGTCACTGCTCAAAAGGGAGCACAAGGTTTGACCTTTATGTATGAAGTCCAACCAGGGCCTTGCTTGGAGAGTTTTGGTATTCACGTTGCGGAAATGGCTCGATTGCCGGCCCCCGTCATCGCCGAGGCCAAGAGAAAGGCCCTAGAGCTGGAAAACTTTGAGCAAAAG
>Semro_comp80580_c0_seq6-MSH6
CAGAGACGAGAAACGGTGGAGTTTGCCGAATCATCAGAACCAGCAGTTGGGCAGCAGCAGCAGCAGAGTCCTCGAGTGCCTCGACCAAAACCAGAGGCAGCCAAGATGGATCGATACAACAACAATGTCAATAAAAGAAGAGGAGATTATTACGATGATGACGATGAACTCGATTATTACGATGACGACGATGATGAAGAAGAACCAGCAGTTGCAAAGAAGCGGAAAACACCCGCCAAAAATCGAAACTCAAGGACAACCGACAAGACCACTCCGAAGGTCTCTGTATCGATGTATCAGCCATGCACCGCAACACCGCCCAACAACACGACAGCGCCAACCAGCTTGGAGTCGTTTTCCGCGTTCAACTCAAAACCAGGGTCACAAGTGAATACTCCCACTCGCATCACGCCTCCTTCTTTTTCCAAAGCGACTTCCTCTAGTGCTCCCAAGGAAAGTGCCAAGCTTTCAGCCGACGAGGACATGGCCAACGGAGAGAAGGCACTTCCATTCATTGAATCTGTTGTCAACCCAGCTGGTGCTCATGTTCACAACCACCTCAAGTTCCTCCGCAACCCCAAAGACGCACAGGGCCGCTCCAAGGGAGATCCAGGATACAATGCACGAACTCTGCGTTGGGACAGAAACGAGTTTTTGGAGTGCGTCAACAGAAACAAGCCCAAACAGCCCAAAAAAATGAGTCCAGGGGTGGAACAATGGTGGAAGACAAAGGCCCAGTATTTTGATACCGTACTTCTTTTTAAGACGGGCAAGTTCTACGAAATGTTTCACATGGATGCTGATATAGGGGTGCAACACGCTGGTTTGTCTTACATGAAAGGACATGTGGCACACGCTGGGTTCCCAGAGGTCAGCTATGCCACCATGGCCGATAAGCTGGTTCGAGCTGGATACAAAGTTGCGCGGTGCGAGCAAACTGAAACCCCAGATGCGCTCAAAGAGCGCAAGAAGAAACAAAAGGGGATTCCAAACGTAGTCAATCGAGAAGTCTGCTCCATCATGACGGTCGGCACAAGGACCTGCTGCTACCTGGATGGGGACCTATCAATCAACGCCAGCGGAGAGGCTGGCATCGGCCCACTTCTTGCAATCAAAGAAAAGAAGATCGAGCAAAGCACCCAAGAGGATGACAGTGACCAAGATGGTGGCGTGATCCATCCCGTCTGTGAATATGGTATTGTGGCTGTGGACGCTTCTAGGGCCGAAATCACAATGGGACAGTTTGCCGATGATGCGATGCGCACTCGACTACACACTCTGTTGTCCACACTCGCTCCATCAGAAGTTCTTGTCGAAGGCAGTGATCATGGCTCCTCAAAAGAGTTGCTATCAGTTCTCAAAACTGCCCGAGAGTCGTCTCCCTTCTTGATTGAAACTGTCGAGCAAAACGAGGCGTTTCCGAAGTCGACAGCCCTTGACCCCAGCATTCGACGAAAGCTTGACCGCAATAACGGCAAAGCGCAACCGTGGAACGTCGAGGAGACCATGGCCGAGCTCCACCGTAGGCAGTATTTCCCCCGTGGTTCCAAGCAGAACCACACTAGCACAAGCCGATGGCCATCAGTGCTCCAGATGGCTGTCGAAGGGAATGCAGAGCTGGCACTATCGAGCCTCGGAGCCGTCTTGTTTTATCTCCAACGAAATCTCATCGATGAAGAGATTCTTAGTATGGGGCTAATCAAGGCGTACATTCCCGCGGAGGCTCCAGAAGATGAGGACGATAAGAACGGCGGCACAGCTGCGAATTCCCCAGACAAGGCAACACAACGTCAGAGCCAGGGCGACGCCATTTGGAAACCAACCGCCTCCCAGGACGGCCAGGGAATGAGTGACGAGGAGACCACCTCGCACATGGCTATTGATGGCAACACGCTGTGCCAGTTGGAGATTCTCACCAACTCAATTGACCACAAGGAGGCCGGCAGTCTTTGGTCCAAGATCAACTTTACGAAGACGCCGCATGGTACACGCCTCCTCAAAGCATGGGTGCTCCGCCCATTATTCCAGAAGGCTGAAATTGATAGAAGAGCGGATGCAGTGGAAGAATTGGGATCGGGCGACGCTGCAATGGCAATGGACGAAGCCAAGGCCCTGCTTTCTAAATGTGGAGACATCGAACGGCTTCTCGCTCGAATCCACGCAATGAGCGGCACAAAGTGTCCCGGATCCGACGAATCCGAAGGGATGATCCACCCCAGCTCGAGGGCTGTGTTGTATGAAACGAAAACTTACACGAAGCGTAAAGTGGGCGACTTCAAAAAAGTGCTCACCGGACTTCGCAGCGCGAGCAAAATCCCCGAACTCTTTGCCGACATTGACGTTTCTAGCCCGTTGCTTCGGAAACTGGTCAAGACACCCAATGATGGAGGCTGTTTCCCAGATGTCGGGGAAGAGCTTGACTTTTTCTTTGAAACAGTTGACTTTGCTGCCGCCGAAAAGGGGGAGTGGGAACCAGGACGGGGCATCGACGAACTGTTCGACGAAGCTTGTGATGCCATTGACCAAATCCACCGCGAGCTGGAACAATATAAAGACGAAATGTGCGCCGTGCTCACCCCCAAGAGTCTTGCTAGGAGTTCGTGGAAATATAGCGGCCTCGATTTGGATTCAAAAGACAAGTATATCATTGAGCTGCCCATTGGTGTAACGGTTCCAACAGACTTTCGGATGGTGGGCAAGCGTGGAAAAGGGCAAAAGCAAATTTGCAAGTATCAATCTTCTGTGGTTCAGGAGCTTGTCGTTTCGTTGGAACAAGCAATCGAGGCACACAAAGAGCGCAAGGCTCAGCACATGCAGCACGTGTTTGCTCGGTTTGACGCCAAACGAAACCTCTGGGAGCAAGTGAAACACGTTTCCGCCATGTTGGATGCACTTGGCTCCTTGGCTCACTTTTGTGGTCGGCCTGGCTACTGTCGGCCCCAAATCCTCGAGTGTCCTCCTGATGCAACTCCATGCATCGAGATTGTTCAGGGACGCCACCCATGTGTCGAGTCCACCCCCGGCAGCGGTGAGTTCATTCCAAACGATCTCTCTCTTGGATCGAGCGAACGAGATGTTCAAGCCCCGTTGTCGCTTCTTCTGTCTGGACCCAACATGGGAGGCAAGTCGACGCTACTACGTCAGACTTGCCTCATCTCAATCTTGGCGCAGATTGGTGGCTACGTTCCAGCTGAGGCTTGCACGTTGACCCCCGTCGACAGAATCATGACACGCCTTGGAGCCAGTGACAGGATCCTCCTGGGCTATTCAACATTCTTCTGTGAGCTCTTCGAGACCGCCTCTGCATTGAGATCTGCGACCCGACGTTCTTTGATTATCTTTGACGAGTTGGGTCGCGGCACAAATACGTGGGATGGCACGGCCATTGCGAGCGCTTGTCTTTCCTACATAGTGGATACTCTCAAGTGCCTTTCGCTCTTTGCAACCCATTACC
>Semro_comp82187_c0_seq2-RAD1
CCGCAATCCACATCTTGTCAGTCTTCCTAGTACATGTAGTAGATAGTACGACAGCTATGCAAAATGAAGGCCCATCATCTGACCATGCCAAGAGCGCCAAGCGCAAGAGATTGGCGCCGAAGGACAACAAGACGAACGAATGCGACTCCATGGTTCCGGAAGGGCTGCTGCCGTCCTACTTGGCCGAAGCGTTTGCTGATTTGTACGGGGAGGACGGCTTGTTGGTTCTAGGGAAAGGTCTGGGTTGGTTGAGCCTGCTGGCAGTCTTTGTTCGATTCTATGGGGATGTGAAAGAAGGCCATGTGGCAGTGTCGGCAAGTGGAAAGAAAGGCGACCACGCTATTACAAATACAAGTAAACCTCCATTGGTCATTGTCTTGGGTTTAAGGGATAATGAACCCAAGGCCCTTGTTTCCGTACTCGAATCTTGGGGCACTCCGCCTCAGCTGATGCCGAAAATGATTACCAATGAGACAGGGCTGAATACAGATCGGGCAGTCATGTACAAACAGGGTGGGGTATTCTGTGTCACCAGTCGGATCCTGATTGTGGACCTCCTCAACGGGACTGCTGATGCCAAAGACATTGATGGTCTCCTGGTCGCTCATGCAGAAAGAGTCGTAGAAGAGTCCACAGAAGCCTTCATTCTCAGAATCTTTCATAGTCAAAAACTAGCCGCTTCGTCTATTGTGGAGAAAGGAGAAAAGTCAACTGACGACAACGCCAACGCAACAACCGGTTTTGTCAAGGCATTTACCGACGCTCCAGATTCACTCATGTCGGGATTTGCCCGGGTCGACAAAACATTAAAGGCACTTCGGGTGCGCCAACTCTACCTGTATCCACGCTTTCAGGATGCCATTCGACAAGAGCTGGAAGCGGCTCCACCGCATGTCGACGAACTGCATCAGGAGCTTTCTCCTTCCATGATTGGCATTCAAAATGCCATTGCAGCAGCGATTCAGGGATGCATTCGAGAACTCAAAGGGTCCACAAACCTACTCGAATGGACCAACGATGACCTTTCGGTCGAAAATTGTGTCACGACAAATTTTGATCAAGCCATTCAGAGACAATTGCAGAACGACTGGCATCGTCTCAAACCACAAACAAAACAAATAGTGCAGGACCTGAGAACTTTGCGGACCCTCTTTCAAATGCTGATTCAGTACGATTGCGTCAACTTTTACAAAACCTTGACTGCCATCAGAAACATGAGCGCCGGGTCAAGGAATCCGTCCATGTGGCTGCTCATGCCGGCTGCCGATATGCTTTTTCGAAAAGCCAAAGAAAGAATATTCAAAGTAATCGAGGGAAAGCCAACAGCCAAGGTGCCAAAACCGGTTGCCAAGCTCAAACCTATCTTGGAGGAAACGCCCAAGTGGAAGCTTCTGAAACAAGTCTTGGGAGAAATTCAGCAGGAGGAAGAGGCAAGGAAGAAGAAACGACCAGAAAACAGCAACAATCTGCAGCAAGGGCCAGCAAATGTCTTGGTGATGGTGAAGGACGAAAAAGCTGTGGAAGCTGTCAGGGCATATCTTGTGGACGGCAAGAGCCGAAGAATGATGCTCCTGTGGCTTCGGTACTTGGAACACGTCAACGACAGGTCAAGGTCGATTGCTGACACGAAGGATATGTCGGCAATTTCAGAGGAGAGCCGACTTCTGTTGGAGGAAGAAGGAAGAGTGCGAAGGATGCTGTTTGGTAGACATGGGCCATCGAAAAAGAAGGCCACGCAGGGCGCCACCAAAGACGGAAAGCGCAAGAAGCAACTCAACGAAGTGCCCGACTATGTGCGAAAGCGGCGTAGAATTGCAACAGAAAAGAGCCGAGGCGAGCTCACTGGTGGCGCTGATGACCTGGAACGACGTGCTATCTTGGACGAAGCAGTAGAAAGAACCGAACATGAAATGGGAGAATCGGCAAATCCGTCCAAAGATGATGACGATGAAAACGATGATGGTGTGAACGACAAATACGATGATGACAACATCATGTTCTCCGTTAGCGTGCCCGAGGAACTTCGAATAGTGGTCAAGAGCCACGCATCCGTTGACGGCGATGAAGCGACAATCTTGCTGAACGACCTGCGTCCCTCTTATGTTGTGTTGTACGACGCTGAAGTTGCCTTTATTCGGGCGCTTGAAATCTACTCGTCTCTGTCATCGGCGTCGAGGGAGGACCCCATGCGCATTTTCTTTCTCATTTTTGAGGCTAGCGCAGAGGAGAAGACATTCACAAAAGCGCTGGAAAAAGAGCAAAACGCCTTCGAGCGGCTCATCCACCACAAGAAGACGATGCCTCCTCCTGCCTTGCAGACTTTGGAGTCTCAGGAAATGAAACAAGCAAGAGCTCAAGGAATGGTTGGTGGCTCATACATGAATGGGGCCCTTCCGCTTGCATTCGACACACGCCAGGGCAAAGGCAAAGCAAAAACAAACGAATTGAGGGATATCGCCGTCGACGTGAGAGAATTCAGGTCCTCGTTGCCATCAATTTTGCACCAAGGAGGAATGAGAATAGCCCCAGTGACACTTACGGTGGGGGACTTCGTCCTTAGCAGTGTCCACTGCGTAGAACGCAAGGGTATTAGTGACTTGTTTGGTTCGTTCGCCAGTGGCCGCCTTCACGATCAGGTGCAAGCCATGTGCAAGTACTACAAATGCCCCTGTCTTCTCATCGAATTTGACGGGAAGAAGTCGTTCTGTTTGCAGAACTCGAACGAGATGGGAGTGGAAATCAAAATGGACTCTATATGTTCAAAGATGGTCCTGTTGACGAGAAAGTTTCCAAAGCTACGCATCTTGTGGTCTCGGAGCCCCCACCACACTCTGGACATATTCAAGGAACTCAAATCAAACCACGAGGAAGTGAACGTGGAAAAGGCGATGGAAGCTGGCCGCAGCGAGTCTCTGGAAGCTTTTTGCGAGGAAGCAGGTGAAGACGACGAAGTAAACGAAATTGCCAGGACGATGTTGATGCGTTTGCCTGGCGTAAATGTTGCAATTGCACGAAAGATTATTGAAAACTGCGACTCTCTCGCGGAGCTCGGCGCCATGTCCCGGGATGAGCTGCGCAAAGTTGCCGGTCCTGTTGCAGGACAGAAGCTCTTTACTTTCTTTCGTCAAAATATCGCAGCCACATAAAACTTCACCAGGTTACATCATAATTTTTAAAACACTATTCACATGTGCA
>Semro_comp84506_c0_seq2-MUS81
ACACAATCAACGGCTCTCTGGCTGAATGAGTGAAGCAACAAAACACTCCGTCCATCAAAGTTTGCTGCAAAACACCAACAGATACTCAGTCAGTGCATAGCCAGCAAGTGGACTGTCATTCCATTGCTGGTGCAGCCAAGGATTCGTGTCGGCAAAGCCAGAGTCAAGTCCAAGTTTCTGTTTCTGAAGTTCCGAAACACTAGTGTGCTAGCAGAAAACAGATCGCATTGCAGATATCGATCAGATTAGACAATGAACAGAAGTACTGTCTGGGGAGGAGCTCCGAAAGGCAGCTTTAAGAAAAAGCTACCAGCTTGCAAAAACTCGTTCAATCAAGCCGCTTGGGATCGTCTCAAGGATCGCTACGACAATGCTCATTCGGACACCTATGAACGCACCATTTACAGGGCCATGGCGTCCTTGGCCGCTGCCAAAGAACCCATCAGTACCTACAAAGATGCCATGAACTTGCAAAATGTAGGAAAGCATTGCGCTTCCATTATTTGTCCTCCTCACGACGACACAGAACAAGAACGAACTCTGGTGGAAAAACCACAGAAACGAGGGAAAAAGACTGGAGTCCAGAGTCAGGACATACAACAGTTCATGCCAAGACAAAATGGCGACGATCCAGCTCCTCCTAAGAGGGTCAAAAAGAGTGCGGCCAAAACCGACAATAGTAGTGCTCCATCTGCCAAGGAAGTGGCCTATCAAAAGGCAAAACAAACCGCCATGGACAAGTGCTCGCATCCGATTGCCCGTGGATTGGAATGGAAAGTCATCCTACTTGTGGACAACCGGGAACAAAAGAGTGAACACGTCTTGAGTAAATGCGCCATGAGTGGCATTCCGGCAGAAGAACGGTCCTTGCCGATTGGTGACATGACATGGGTGGCACAGGGGATGCGAAAGCATAGAATCCAGGGAACGACCACGGTGGTTGTCGAGGTCGAAGTCTTGTTGGGAACCATCATTGAACGCAAATCCACCAGTGATTTGGTCAGTAGTTTTATTGGGACACGCTACAATGAACAGCGGCTACGGCTCAAAAATGCGGGACAACCACAGGTACTCTACTTGATTGAAGGGGACATGCAACGGGACGTCCATCCTTGCATACCCAAGGAACGAATGCAAATGGCATTGATTGAAACACGTGTCGACTTTGGCTTTCAAATTGTATTTACAACGCATATGGATGACACTGTCAAGACATTGAAAAGATTTCATCGACGCGTATTGCAACGGGCATTCCCCGATGCCTTTGGCCTTTCCGATGACGCCCTGCCCAGTTTTCACAGCCCTGAAGCTAGACGACAGCAACAATATGCACCAACGCAGGGTCGACGACGCCGACGACGGCCCGAGTCCTTGGTAGAAATGACCTTTGACACGCCACCAGTTCCGGCATTTGGCGAATCACGCTTCATTACCTACGAAGAACTTGATGCCAAGATCAAGCGTGATCGAGAGGCAGGAACTCGAACCGTGGGGGCGCTGCATTGTGCCATGCTGCGACAAATATGCGGAAGCAAGCAAGTCCAGAGTATCGTGCAGGACTATCCCACACCGGCTCTGCTGTTGCAAGCATATGACGAGGTAGCCGACAATCCAAAGACACAAGCAGAATTGGTGGCCAATTGCTGTTTGGATGCAGGGGAAACAAAGGGGGGCAACCGAAGAGTGGGGCCCAAAATCGCGCGAGATGTCTACATTGCCTACTGCAGCACACCGCATCCTTCAAAACGGCCGGCTACCGTTGCTGCGGAAGATCGTAAAGAGCAATCGTCCAACAAACGAGCGAAAGCCTCAGAAACCGCCGTTGCGCCAAAGAAAAGTAGCAACCAGACAGCAGCCGAGCAGCGTGCAACAGCAACTGAGCAGCGTGCAAAAGCAGCCAAGAAGCCACCGCCATACATACCAGCGCAAAAGAAGAGCCCCGGCAATGTTTCCAATATCAACGTACTCTACTCGTCAGAGGACGATGATAGCGACAATGACAGTCTACCAAGAAAGGCGGCCGTGCCCTGGGCCGTGGGAAAGGAGAACAACCATTCCGCGGATACAAGGTACTCCAAAGCCTCTGCCAGCGGCGGTTCCCTCTCCAGTCGGATAGATCCCAAGAAAAAACCGGCAAAAACTCCAAAGGAGGAAGTGTGTTTGTTGGACGACAGTAGCGATGATTATGGGAACGTTGCATCCTTGAAACCCATGGTTGCTCCACGAAAGCCATTGAAAAAGGCAGGGGTTACTGCCGTGGATGCAATTGAAATTGATTAGGTCGAACATCATTTTGCTTGTTTACCACTGGGGCCGGTACAAGCGCTATGTGGCTGTCGTTTATGTGTAGAACTCCCCAAGATTGCCGTGCATTCATTTTGAGGACAACCTAACACCACATAATATGGTCCTCTCCATTCTTTCTATCATTACCAATGATGTATTCCCCGCAGCTTCGTTCCGGGAGTTTTCAGAAGGAAAAGCAGCTGTTGAGACAAAATAACTTCCAAGTTTCCAAATCAAGGATTGCCATTTGCTACTGCAACACGACACATCTCTTCATTCCAGGGATTTTCTAGCTTGTAAGCACTGGTAGCAGCCATTCTCACTCGCGATGCCCACAGTGCAGCACCCCCCATCCCCTTCGATTGGAAACCTAAAGGAATATTCGGTGACATGGTTGAAGATTCGAGCTTGACGAAAGTCTATCAAATACGCACACTGACGTCAGTGTTTTTCAAACAAGATGCCGAAAAACTGATGCCAAAAACACTCATTTTTCTCTTTGACGCCCTCTTTGACCCCGACTCGATTGAAGTGACAACAAGATGAGGATTCCAATCTGCGACTGCATTGTGCTGCTTATTGTTATCGGATCAAGAAGCAGCTGCTCATTCGCACCAACGAGACCCTTCACCAGAATACGAAATCTTGATGCGTTGTTCAGTCAAACGCAAGAAGAAGAAACTCTTTACGATGTTGCAGTGATTGGATCCGGTCCTGCTTCTTGTTCGCTGGCGGCGCTGCTAGCGGCCAATGATAGCAATGTCAACGTGGTTCTACTGAGCAAATATGCCGCCAAGCGATGGACCCCCAACTATGGGTGTTGGACCGAAGAATGGGCGACATTGGATCGTCTGTATGCCGATCGAGGTGTCACGGGTTTGATGGACCGTGGCGTCGATATTCATTGGGACGACACGGACTGTTTCTTTGGAGAATTCGACGATGGGGTTCTCGAAAATCCCAACCCAAACGACAACCAACAAAAGGAAGGTGACTATCGACGATCCGTTGGAAGAGAGTATGTGAGAGTATCTCGAGAGGGATTAAAGAGCATTTTCTACGGCGACGACGACAGTAGCAGAAACTACACGGTCATTCCAGAAGACGTGTTGGGAAAAGCCATCAATCCCAACATGTTTTTGCCAGCTGGATCCATTACATTTCACAAGGATTTCACGGAATTGACGCGTAAAGAGAGCGGTCGAAAAATCAGAGCCAAGATTGTCGTGGATGGGACCGGC
>Semro_comp83726_c0_seq1-DNA2
GGCGATGAATGATGCTGAAATTATGCCCATGATGAGCCAAGATTGTGTTGTGTGGAATGAGAGTTGCAACAGCGATCTTCGAGCTCGTCAGCAAAAGCAACTGGCAATGACACAGCGGCCAAAGACTAGTTTGAAGCTGCAAAAGAGCGTCCAGAAAAAGAAAGCAAAAATACCGACAGAGTCGCTCATGAGACAAGCAAAGCCGTCGGAAGACCACGAAATCGAATCCATCTTCACCTTGTTGCAAAATAATCACACCAACAGCAACGATGGAGATGGTGTGGCCAATCCACAAGTTCCACCAGTATCAGCAGTCACCGCAGCAATACAAAAGAGCCACGGGAAAACGCTCCAGCCAGTCTTTCCAAAGCCATTGAATTTCAATCGAAATAACCCCCCCCAACCGGTTCTTCTTCGAAAGCGCCATTCCTATCCACCTTCTGCTGCTGCTGCTGCTGTCGCAAAGCCCATCTCCACTCCTCCTTTTTCTAGTGGTACTGGTCAAAACCACAATCGGAAAAAGAGAGCAGAGTCGCTGTGTCAGCCAAATAATACCGACGGAAGACTGTCCAAAATTGCCAAAACGGCAACACTTGGAGCAGCTTCAAGTGCTTCCTCCAAAGCCTCTAATTTGCACGCGGCGACGGCTCCACAAATCTCAACAACAACAATCATTTCACCGGCTCCCACAATCTATCAAAGAAGGGGACAAGGATCCAAATCAATGACTGGTTTTGAAGATCTGTGCAAACAAGTAGAGACTCCTTCGCCGCCTTCTGCCACAGCTGCCAAACCAACTGATACAACCAAAGGGATTCCAGATCGGTCCTTGGCTTCAACGGAAGCCGCTGAAACACCCTACAATGGCACTGCCGGTGTGAATGCCACTAATCAAGGAGCTGCGAATACTAGCCATGGTGCTCGCAGTAATCCACCAGACCCTCGGAATGACAGGGCTTCCACAGCTGGGATGCGTACGCAACAGCGATCACAGAGCGACAAGGAAAATGTGGTTTCAGCCCGTCCCCCGTCCTTGGGGAATCGATCTATCGCAACAACAGCAAAAACCATTCAACCAAGCAATATACGTTCTTCCTCTCAGCCAACAAGAATGCCCTTGCAACAGAAATCCTCACGGCAGGCAAATGCTGCCGTCGCAAATGATTCCAATGTGGTGCTCACACGACAACTAGCAGCGTCCAAAACTCTGGCAAGCAAGACCCAACTGAATCACCGTCAAACTCCGGCGACACTTGCTGAAGACAACTTTGATGATGCCTTTGGCGATCTTGAACTGAGTGAAGAAGACCTTGCCAAGCTAGATACATGCACGTCAGCAGGCAACGTGAATACGACTGGTGCCAAAGCTGTCCAAGAAACCAAACCTGCCCAAGAAACCAAACCTGCTGTAGCGGATGAATTTGGCAATGATGATGAGTTTGGTGATTGGGAACTAGGAGAAGACGTCTTTACGAGTTGTGATACCCTGGTAGCAGCAACGCAAAGACAGGAGTGCACTCAGCATGCGGCCGCTCCAACACAACAAATGCCAAACGACGCAATCTCGGCCGTGGTCTCGTCCTCGCCTGATGTTTCTTTGGAACAGGCTGAGACCAGCCAAAACGAGACTACGTCCAAAGAAAGGCACAACGAGACACATCGCATCACTGCCGCTCCTGCAAACACTCTAAACGCGGCCGAGAAGGAAAACGATGATCCCTTCGGAGACTTTCCAGACATTGATTTTGACGCCGTCGATGATGCGGTTGTAGTTGCGACTCAACAACAAGACTGCAATGTTGATTGCTATCCTTTGCAGTGGCCGCCACCGAGCTCTGTCGTACGCAACGCAAGGTCCGAAACTTGGCAAGACGAGACATCTTACCTGTCGTTTTCACGCTACAAAGTCTGCTCTCTGGAGAAGCATGTTCCTACCTTTACACAAGTGTTGCATGTCCAAATATGGGACTCATCTATGCTGCGCGATGTCGATAGGCAGGCAATACACAAGCCTACCGGTAGGAGCGCCGCCTCACGAAAGCCACAAGAACACAGCACAGAGAACATCACCGGGTTGATTGTGCTGAGGGGGTCAAACTACCATTTGGAAGTTCAAGAAGGGGACATCCTGCATTTGTGTTCATTGACTGGAAGGTTCAAAACAGATCCTTCGGCACTGCCCATCATTCTCGATTCCGATCCACCGCCCGGAAGTGACCACGACGATTTGGTTCCAATATTGCACCCAGACATGCTTTCAATTCCCACTACTGCCACAGAAGCTTTGGACTGCCCGAGAAGGGCGGTGCTGAAACACCGGCTTGGGTCATCTGCGGTGGCATCAAAGAAGTTGCTATTGGGAACTTTGCGCCACGAACTCTTTCAATTTGCATTGAAGCATGAAGTTTCAAGCATGGATGCCGTGAGACAGCAAGTGAGGAAGATTGTAAGAAAGGAGTCAGAGAAACTTGTCAGCTGCAAAATGTCTTCCGCTGAGGCAGACAGGGAACTCTTTAGGTTCTGGCCACAAGTGCAGGCTTTCAAACGCGCCTTCTTTCCCCGAAACAATCAACAGCTTGAAAGCTTGGAGGGAATTGGATCGCAACCTCAGATCCAAGCTTCTATTGTTTCTGTCAAGGGCGTCGAAGAGGAAGTAACTTCGCACGAGCTTGGCATGAAGGGAAACTTGGACGTCCTTGTTGAGGCTATCACGGTGCCAACGGGCATGCCCAAATCCCAAACAACAATGGGAATTGAGCTCAAAACGAACCACAATACGAAGACTCAGCATAGACATCTTGCACAACTTGCATTCTACACGATCATGCTTCTTGCCCGAAACGGTCACACAGCATCCGAAAACAGCATCTTGAAGAGGAATCCTCAAAACTTTGATCCGATTGCTGGTGGTATGCTCTTGTATATAAACAGCGAAACGAGGAGAGCAATCCACGTTGCACCGCAGCTAAATGAGATCAAGTGTCTAGTGGAGCAGAGGAACACTTTCTGCTCCAAAGCAGTACAGGCATCAAAACCACGAGGCGTTTCGCTGTGCTATGAAAACGATGAAGACCCACCCAGAGTGAAAGTTGCCGACGCTCCTCCCGCAGATTTGCCCGAATTGCAGCATGCTGGGCACTGCGCACGGTGCTTCTCTGCACGAGAATGTATGGTGTATGCAGCTTCTGGAAGATCCACAGATGTCCGCCGATCACATAAAGACCTACTTGAACAATTCACAGGGCATTTGACCAGCAAAGAACTCGACTATTTCCGCACTTGGGAGCGGCTCATTGACCTGGAAGCTGATGCTACTCATCACTCACTGGCAGAGGCTTGGCTGGAGAAGTCAGAAGTATTGGAAAGGCGAACGGGGAAGTGTATTTCATCCCTCGCCTACTCTCCGCAGCCACCTCAAGACGGAGACTCCGGAGATGATTCAGTTGCATTTGTTGTCTTGGAAAGATCATCCAACTCGAACCTCCGATCAGCGTTTTCGAGCCTTCAACTGCAACCCGGCTCCTACGTGACGTGTAGCACAGATTGCACCACGTTGGACGCGCCCCTTGCTCGATACCGATCGGTAGCATTGAAGGGTCAACGCCGTTTCCGGCATCAAATGAAAGTGTTCAGAGGAACCGTCGAGCGCATTGAAGGCGACGACAGAATCGTTGTTCGAACGTCGACAGATAGTATTGGCCGCTTGGACGACCTTTTGTCAAGTTTTCAGGAGTCCTCTCCCGCTGCGAGCTCGGCGGAATCACAGTTGCTGTTCCGACTCGACCGAGACAACAGCTATTCACTTTCAGGGACGCTACGCCGCAATCTCGTCGATTTCCTCACTAAAGACAGAGAGAAGGTTGACGATCCCAAAGCTGATGCCGAGCAACGAAGGCTTCGTACAGAGAGAAGGTTAGCCCGCCACCGCGAGATGATCATTCAGCTCAAACCGCCAAAGTTCGATTTATCTCAACGCGAAAACATGTTCAATGAGCCCCATTCAAGGGTCAGGGATGTACCTGGCTGCGACATGGCGGACTTGATGATGGAATTTTCCAAATGTAACAACGATCAGAGGTCAGCAGCTCAAAAGGTTGCATCCATGACAGATTACACGATAATTCAAGGTTTTCCCGGGTCAGGGAAAAGTACAACTATTGTTTTTATTGCTCGTCTGTTGGCTTCACAAGGCAAGAGGGTGCTGATCACCTCGTACACCCACAGCGCGGTAGATACTTGCCTTTTGAAGCTAATTGAACACGGAGTTGGAGAACGATTTCGCGATCGCCCTCGTTCACTCATTCGGATCGGGGAGAAGTCTTCTGTCCATCCAGCTGTGCAACATCTTCTTGTATCCCGAGTCGCAGCGGAACTAGAGGCACCGCAGGAACCAGATGGCGACTGTCGTCCTTCGGCTGAGTCGCTTCGTCAGACAATGTCTGAAGCTCGGATCGTGGGCGCCACAGCACTCAAGATTCCAAAGTCGCCGCTCCTGGCCGGGGAACACTTTGATGTGTGCATTGTGGATGAGGCGGGACAAATCACTCAGCCGGCCCTTTTGGGCGCAATTGCAGCTGCGGACCAATTCATTCTGGTCGGTGATCACATGCAACTCCCTCCGCTTGTGTCGAGCGAAAGCGCACTTCAAGGAGGCTACGGAGTATCGATGATGAAGAGACTAGCAGATGCGCAACCCGACGCTGTCTCGCAGCTGACGCTACAGTACAGAAGTCACGAGGAAATCTGTGCTCTGGCCAGTAATGCCATTTACGATGGAAAGCTAAAGTGTGCACACGATGTGCCGAGGTTAGCACTCCCGGCTTACCCGCAAGCTCTCCAAAACTTTGGTAAAAGTGCTGGTTGGCTCAGGAATGTCATCAATCCGTTTCGTCCTGTGGTCTTCGCCGACACAGATAATATTGTCCCAAGCAACATCACACCAATACAGGATGGCATTGCACCTCTCGAGCGCACTGGCACCAGGTCGGGCGGTGCGAACATGATGGTGAACGAAACGGAATCAGCTTTGGTTGAGGTAGTACTCCAAGGACTCATCGCCTGTGGCTTGGCGCCCTCGTCGATCGGAGTGATCTGCCCCTTTAATGCGCAGATTCGACTTCTTGAGGAGAGCCAACAGATAAAGAAGCTACAAAGTGATGGTCTGGAGATCAACACAGTTGATAAGTACCAGGGACGAGACAAGCAAGTTATTATTGTGTCCTTTGTTCGAAGCAACAGCAAAGGTAGAGTTGGGCGTCTTCTGGAAGACATGAGACGGATCAACGTTGCTATTACGCGAGCCAAACAAAAGATGATTCTGCTGGGCTCTTTGTCAACGTTGCGCCGAGGAAGTCCCACTTTGAAAGTTATTTTGGACCAAATCGAGCAGCGGAAGAGGATTGTTTGCTTGCCTTCCTGCACTACAGCAATGCTAAGTTAAAAGAGCTGTTATGCATAAAAGAAAGGTTGAGGATACAGAATAGTTGATGCACTTCTGAGGCAATCAGCCACTCATTCCCTTCAGGCCTCATGTTGTTGTTCTAGCACAATTAAATAATTGTCGCATTGCCTGGGGCAGAGGTCTCAGGTCTCAGACCTTGCCCGGTTGCGCCAGCATTTATGCTGATACCGGTACCGGTACGCACAAATGCATAGAGCTGTAGAGCAAAAGAGTACTGGTGCTGAGTACCAGGTACTGGAAGACGCGGTAATTACTTAATTGCAC
>Semro_comp51200_c0_seq1-FEN1
TTCGGACGGGCTCGCAGTCGAATCCATCGGCCATGTTGACCAATGACGATGGCGAGCCGACGTCGCATATACAGGGAATGTTCAATCGGACCATTCGCTACATGACGGAAGGCCTTCGTCCCGTGTTTGTCTTTGATGGCAAACCTCCTTCCTTCAAAAGCGGCGAACTATTGAAGCGTCGGGAAAAGCGCGAAAAAGCCGAGGCGGCGTTAAAGACGGCCGAAGAAGAAGGCGACGTGGAAGAACAGGGCAAACAATCCAAACGATTGGTACGAGCCGGACAAAAGGAAAATGAGGATTGCATGCGATTGTTGGAATTAATGGGAGTCCCCATTGTCAAGGCGCCCTGTGAAGCCGAAGCACAGGCGGCCGCATTGGCCAAAGCCGGTTTGGTCTATGCCACGGGTACCGAAGATATGGATGCCCTGACGTTTGCCACTCCCGTGTTGTTGCGCAAAATGACATTTGCCAATGCCTCCAAATCGACAATTCAACAAATGGACTACAAAGCCGCCATTGACGGGCTCGAATTGACGCATGAGCAATTTGTGGATCTGTGTATCATGCTGGGATGCGATTACTGCGATAGCATCAAGGGAGTGGGCCCCAAGACCGCGTTGAAATTGATTCGAGAACATGGAAATATCGAGACCATTCTCAAAAAGATTGATCGCAAAAAATTCACCGTGCCGGATGCCTGGGTCCCGGAGGAAAAAGCGCAACAAAACAAGGACGATAATTCGGAGGACGAAGAAGGCGACAACAAACAGGAGGAGGACAACAAAAGCGACAATGAAGAAAATTTGATCCCGGCATATGTGCAAGCTCGCAAGCTGTTTATGAATCATGAAGTCTTGGACAAGGGCAGCGTCGAGCTCAAGTGGAAACCCTGCCAACCCGAGGCACTGACCAAATTCCTTGTGGAACAAATGGGCTTTAGCCCGGATCGCGTTTCGTCCAACATTGAGAAATTGCAAAATGCCTACAAGGAACACTCCAAACCACAGCTCCGTATGACCAACTTTTTCACCGTCAAACCGCAGGATCCGGAAAAGGTGGCGGCCAAACGCAAGGCTCTCAAGGAGAAAAACAAGGCCAATGCCAAAAAGGCCAAGGCGGGCAAGAAGAAGCGCTAAATTATTGGCTGCAAAAGAAACGGACACGACGCGAAACAATCATCATCACCAGGATAGATATAAAAATGTCATTTGCATCAAACATTATAATGGCCACGTTTTGAGGGGAA
>Semro_comp61722_c0_seq1-EXO1
CAATGCTTTTAGAATTATTGAAAATTGGAAGTCGCGCCATTTTTTGAATTGGCAAGTGGGACGAAACACTCGTTGTCACACTTCTGCCGCAAAGGCTTGGTTGGTCTCAGTATTTCTCTCAGAACTGGAATATAGTCTACTTGTACGGTAGGAGATTGTCTTGTCAGTGTATTGAGTGTTGAGTGGATGCGAGCAGCAAAACTTCTCTAGTGTTGAGTAGTCGCTGCAGACGCAACATCCCATCAAGAGACCCAACCCACTTGGTGGCTCTCCAACGGTTCAAATGGGCATCTGTGGCCTCCTCCAAAACCTCAAGTTCTGCACCCGCAAAGGAAGCGTCCGTGAATTCTCTGGCAAATGTATTGTTGTAGATGCTTCTTCTTGGCTTCACAAGAGTGTGTACTCAATCGCAGAACATTATGTGGAAGCCTATGAACGAGGGAACATTGATCCTCGGTGCGTCAACACATCCGCAAAATATATCTTTACACGATGCGAAGAACTGCTGAATTATGCCGGGATTTCCAATATTTTCCTCGTCATGGATGGCAAACGCTGTCCGCTCAAGGCCGTCACCAATCAAGATCGAGAGAGTCGGCGTCGTGCCAACTTGATGGAAGCTCGTGCATTCAAAAAACAACATAAGAGATCGCTAGCAGAAGAGAAGTACAAGGCCTGCATCAAGATTGTGGACAGTCTAACCAAGGCAGTCATGGCAAACGTCGAATCCAAGTGCCGTAAAAAGAACATGAATATTCACTTTGTTTGGGCTCCTTACGAAGCAGACGCTCAGATGGTGCGCATTTGCGTCGATGGACAGGCTGATGCGATTGTGACAGAGGACTCCGATGTGCTGGTGTATCTCGCAGCTTGTCACGCGCCGTACCCCGTGCTGTACAAACTAGACAGAGGGTCTGGTCAATGTTCGATTACATCGATGGAATTCCTTTTGAATCCTTCCGACACGCAGTCATTTGCCAGAGCAAAACAAAATAGCAAGAACAACAGCCTGGCAGGCTTTCAATCCACTCTCAACGGTATGAGGTTTGCTCAGAAGAAGGAACCTGGACACGGTGTCAGACAGTTCGTTCAAGCATGTTGTCTTTCTGGCTGTGACTATGCCCCCAACATGCTCCATGGTATCGGTCTGGTGACGGCGTTCAAACTAGTCCGAGGAAATTGCAACGAAGCCCCTGAAAAAGTGTTCCGAAAGGTACTCTCCAGCCTTCCCGATAAGGCGACAAAAAACATAGACCGGACTCAGTACGAGGAAAACCTTGCCAAGAGCGAAGCGGTTTTTTACTACCATCCTTGCCTGGACAAGGCAGGCAACATCACGACCTTGGTGAGCCCCAAAGTGGACGGAGAATCTACAAGCCGCTTGAACAAATGGTATCCAGACCTTGGGTTGTTTGAGGACATCTCGTTTCTAGGAAATGACCATTTCTTGAAAGACTTACATGCTGGTATTTCCAAAACAACCACGGCGAGACCTGCACTTCTTCCGATTTCAAACACCATTTCAGCAAGCAATACTTCGAACAAAACACCAACGCACGCATGCGGGAACAGGAAAGTCGCGGCGCTTCCTCCCATGCGCAAAAGAGTCTCTCGAATTCCCCCAACAAACCCATATCTCAAGAAGGCTCGGGTGCCGCGACAACACGACAACTTTCGCGAAAAGGAGGCTGCCAAAGATGACGAAAATGCGTGCGATGAGATCCTGACAGCGTACAGAAACGAAAGGACTGAACGACCATCCAGCGTTCCCGTGCCAACTAATGGTTTTGGATTACAACAATTCGCTTTCAAGGGCGATGTTCGTCACGTGAAGCGTCATTTCGGTCCTGAACCTCCGGCAACAAGACCAGCTCGTGGAAATCACCCGGTCCGGCCATCTAGACCTTTGCATGCCCCCACATTGAGTGCACCGACATTGGTTGAACCGAAACCCGCAAAGAGGGTTACAGCCGAGTTCCAGTATGACGTCGACACACAGGAGCTTGACCCGAGTGAGACGTTGAGTTATTCAGAACTTAGTACTGTTGCTTTGCCATCGGATACCAGAACTACGAACAACGATCGGCGCCGTCGTGAATCCAAAGCAGAACAGCCAACTTTCGACACATTCCAGACCAACGAAAGCGATAGCGAGAGTTCTTCTCTGGCAGACCCACACGAGCAAGTATCGACGTACTTTCCTAGACAGCCTCGACAACGTGGCAGTCCTACGCGAGAGAGGCGCATAACACATTTGTCTGAATCTGCTGACGAAGTGGAAGTCCGTTCGAGAAGCATTGATGCAAAGCATCGTCGCGCAGAGAACAGGCAGTCTTTTCCAATTGACGAGAACAAGCAGTCTTTTCCAGATGACGAGAGCCCTCATGGCGAGCGCTTAGTACAAAATGGTTTAGCCCAATACTCTCCCCGGCAAAGCATGGTACGGCGCTGTCGAATCCGGGAAAACATTCATCAAGAGGAGAACTATTCCTCTTTCGAAGGGCCACCCCAAGATGAGTTGAGTTCAGTCCCGTCTCCTGAAAACCAAGGCAGCCACGGTAACATACACAAGACCTCCTATCCAACCTACCCAGATGCGGACTACTCTTCCCAAGAAGATCTACATGAAGAGGATTTGATGAAAGCACACGCTTCTGGGAACTGCCACACTCTGCAAAGGCGAGACGACCGACACTGTTCAAACGCACGAGTCCAACAGACAGCGGCGAATTCTGATTACTCTTCTGGAGAGGATCTTTCGGAAGAGGAATTTCTTCGTCAGGACGCATTTCCTGACCAAAGAGGTGTCTTGCCAGATCGCCAATCCGAGAGATTTGAATCAG
>Semro_comp82255_c0_seq4-BRCA2
ATGGGTGGTTTTCAGACTGCTGGCAAAGCAACACGCATCACAGCTTCAGAAGAAGCACTGGGGAAAGCCGAGTCGCTCTTGGGCAGTTCCGCTTGTCAAAAGTCCATCCCTGCCCCGCAACAGCCCTCCTTTGGCATTGGATTTCGTACAGTGGGCAAAGCCAAGAGTATCAAAGTTTCACAGGAAGCTCTGGTGAAAGCTGGCGCCATCTTGAGCAGTGGAGTCTCCCAAAAGTCGGCCTCTTCGCATGTCTCTGCGTTTCATGCTTCTGGCAACGCAGAGAGCATGGTGGTTGACGAGAAAGCTTTGCATGGACCTTCTTTGCAGGAGCAACCAGTTTGTGCAACGCCGAATAATTCTTTGCAATTTGACGGAGACAGTCACAAACGAAGTGCTACATCTCCGCTTTCGGACTATTGTCGAGAAGGGAAGATGCTTCGTCTTGACGATTCGACTGTGGAGTACACGGAACAGCCGTTCGAAAGTAGGGCCGCCGCTTCGTCGATTGGTGGCGATGGAGACCATAATCGCGTGTCCAAAACACCAAGACGCGATGGCTTGAACGAACCTCAAAATCAGGTCGCACAAGACTTTCGTAATCAACATCCTGAGAATCTTTATTCTGAAGTGGTGTCGAAAACGCCTTGTTACTCGCGAAGTGCAAAGTCAGTTGTTACAATGTCTGTCGGTTTCCGCAAGTGCGCATATCCCTTGAACGAATCTCCACAACTAGCTTTGCCGACCGAAGCAGTTTCGCCGGTCCCAATTCACTTTGATTGTCAAGGCGAGATTGATAGTTCCAATCATCGCATTCCGTTGGAGACAGCAGGGATTCAAGATTCCCTTGTGCCTGCGGATGTTGGACCTCCTAAGGCATCCAAAGTGACTACCTCAAGCCACGAGGCAACGAGCAACTTGATGACAACGGATCGAAAACAATGCAGGTCAGACGGTGTTGCAGAAGTGACGCTAGAAGTGGACAGCACCAACGCTGCTGAACTTGTTTTTCACGCCAGTCCCAATGGTTCCTTTCCTCACTCTTTCCGTGACCACGTGAATCAGTTGCAAGGCCTCATTGGTTTCCCGTCTGACCTGCATGTCTCATTGGTAGAGAGAGGTTGCAAAAAGGACTTCGTCAATACGAAGTGGTTGTTGAACCACAAGCGCTGGATTGTCTGGAAGCTGGCGTCCCTCGAGCGACGTTTCTCGTGGATTCATGGCGGTACTCTTCTTTCTTATGAAAATCTCATTGCAAAGCTCTATCATCGCTATTGCAAAGAGTACAATGAAGGCAAGCGCCCAGTGCTACGAAAGATTCTCAACAAAGACACGTCAGCAGCCCGCATGATGATCCTTTGTGTCTGTCAAGTGTTTCGTCAAAACGCCATTGACAAGAACAAGGAAGGACCAAATCAGAGAAAAGGCAGTGACAGTTCACCCGCCGCTGGTACCACGTATTCGATGGAACTGACGGATGGTTGGTACTCTGTACATGCTGCTCCTGACGGCAAGATTTGTGAGTACCTTGAAAGCGGGCGAATCAAGGTCGGGACAAAGATGATGGTCTCAGGGGCGTGTCTAGTGGGAGCTGACGACGGGATCGATCCTCTTGACGACAGCAACACTCCTTACCTAAAGCAATGCAAAGTATTCTTGCGGATTTCAGCGAATGCATCGCGGCTCGCAAAGTGGGACGCAAAATTGGGTTTCGTTCCTCCATGTCAGCAATTGCGGGATGACAAGGGGTTGCTTCGAGTCAAAAAGGTGTCCGATGTCGTTCCGGGCGGTGGGTTTATTCCAATGATAAGTCTCCTCGTTTGCAGGAAATACCCCATGATGTATCTGCATCGTGGAGATTCGGGAGAAGAAGAAATGATCACAGAGGCAGAAGAGCACAAGCAAAGGGTGGATTTTGAACGTCGAAAGCTGAATTTGATAGAGAAGTTCACGGAAGAAGTTGAGCAGGAGTGCACCAAGGATGTTGACGAGCTGGCTCCCCCACTGTGGACTCGCTTGACGACCAGTCCATCCCCGGAAGACTTCTATCATGGGCTGAACAACGAAGGAAAGTCGATTATTGAAAGATGGAGGGCTAAACGCAGTGCGGTTTTGCAAAGACGCATCCAACAAGAGGTGCAAGCAAAGATAGAAGAGGACGAATCTCTAATTCGCCATTCCACGCCCTTTCTTCGGGTGCTTGTTGCAAGCCACGACCGCAGCCTGCTTGATCGAGCCGGAGAAAGAATCTGCAACGAACAAGGGATTCTTACTGTCTGGTCACCAACCGAAGAACAGTTGGGCCTGTTTCGCGAGGGAGGTCTTATCCAAGTGGAGAACCTAGCTGCGAGACAGAAGTACGAAGGGCGCATCCAGTTGTCCGCCAACGGGAGAACCACCATCACCGCATGTTCTTCAAGGACTTCATTCTCGCCAGAACTTATGTCTCTGTGCTATTCCGAACGCAAACCCGTCTCGATATTTCAAATCCATGTTTACTCCCGTCGCCTTTTGCAAGGCAAAGCCAGGCGTGATGAGGGGGGCGAGGCTCCCAATGAACACGACATTGTTGGAGTTATCCTCAAAGTTGTCGAGAGCGACAGTGACGAAAAGATGTCAATCTACCTGACAGACAAGTCATCATTGGTTGTGCGGGTTCAGTGCGGGGGTTTGAAGGGGATTGGAGACTCGATTGGGCTCCGCTCTCCTTTTGCAAGACAGTGTGTGGAACAACCTCGAGTTTTGGCTTTTCGAGATTTGACCGTCTTGCCTTTTGACGCAGTGGAGAACTGCGCTGTCTTGGAGTTTCGAGTGATGTCAAGTATTCGAACGAAGATCAGTGAACCAACGTCTGCCAACCTTCGTGCGTGGGCCGTGTCAACTGCTGGTCGATCCCTACTGTCCCGTCGCGCCGCTTTCTTGGACTGTGGACTGTTCACGTTGCAAAGACCGAAAGCGACTTTCGTCCCCTTGGTGGGCTACATTGCGGGCTTCAAGGTGCAACCGTCTCATCACCTTAGTGTCCTCGTCGACAGTGCCTCGGGTAGCCAGCAAGAGTTTACCTTCCCTTATCACCTGTTGCAGGACGTTGTGCTCCCAAACTCGGACCACGAAACCGTCTCCCTCAGTTCGGTAGAAGAAGGATTGTGTTCAAAACTCACGCTGCTTGGAAAGTTCTTCAGAGCCAGAGGGGTCTTACATCGATTTCTCCTGAAGCGCACCGAATCGTCTGCTCAAAGCATTACCAGCTATCGTCCTTGTGAGTTCGAAGTCTGCCAGATCAGCGCTGTCGATTTGGAAGCTCTGTGCGGTGTCTACGATACTTCGGAATAGTGACGTTGACAGCTTCTGACGCCCCAATGCGGCGGTCCACTCTATCAGCCACGGTGATATATCAGAAGACTTCAATGTGTGTCTACCTTAGCTTTGTATCGTGCACTCCAATGCTAGCTAGCGAGTGGATGATTCCAACACAGGTACCACTACGGGCACAACAGCACTTTCATCTGCCTGATGTGCACTGGAAGGACATTGTCCTTGCACGCAGTAGTCAAGCCTGATGCCATGAAAGCAACTTTCAGCTGTAAACTTCTGTTCGTCGGGCGAAAACCATTGGTTGTACCATTTGGTCTCGCAACTAGTGCTGCAGGAGAAGACGCTCTGGTGAAATGCACCTCGAGCAAGATCACACCGTTGGTTTTTCACAGAGTAGTTAGGCATCGTTTTGTCGTGATCTTTGAGCCAAGCCAAGCAAAATTGATGTTAGTTCCG
