# Supplementary material for: Identification of the meiotic toolkit in diatoms and exploration of meiosis-specific SPO11 and RAD51 homologs in the sexual species Pseudo-nitzschia multistriata and Seminavis robusta
Source: BMC Genomics. 2015 Nov 14;16:930. doi: 10.1186/s12864-015-1983-5 (PMC4647503; doi:10.1186/s12864-015-1983-5)
Supplement: Additional file 10: — Protein sequences for meiotic genes for Seminavis robusta in fasta format. (FAS 37 kb) [file 12864_2015_1983_MOESM10_ESM.fas]

>Seminavis_robusta_MND1
MGGKRMSKEEKRQAMLGIYHKSKQVYTENEILKLASKEGITGNEGVIKDIHNSLIDDNLVEKSKIGQQNFFWSFPAKKQRMAEIQLKKTEENIEVLKVKVEEAKARLTDAKRGREDDDGERSKKLARLTEIGKERQALETELAALKESDPQAIADLEKELNYVTQAANRWTDNIYEAHSFLVKKKGMEKKQANRMLGITDAFDYPEDKIPK*
>Seminavis_robusta_MCM2
MVSSSLDDEHPSPKRRRVIAEEDDDDNNNDVNESDQGDRLSQRAARLEERAAERRRQRSQDLRQEVLELAGNNPDEFQDVDANNNNNDDDFDGDADMEEDKDYDYEANAPVQLEEEEDGEDLLDNAERDYQKIAALDTYGRDGLDDRDFDDMDVDQRRAAEKELNRRDLEGMGRNDGFYGLLDAMETEEDDEARQARRGMFARGEDGEEGVEATADGDETDEEDLDGEDQINLEAFDVPLREWIAQDRTRRELQRKFRSFLRHYTGEVGNEDDPARRRKRGNGIYEQKIRAMCAANHSTLQVSFEHLGEAEPVLAFWLTDVPKDMFDVLNEAATRHTLMLFPSYNSIQSEIHVRFAGFPFLDSLRNLRRSHLDNLVKVNGVITRRSSVYPQLSIAYYTCLGCKRTQGPFRVDGVGSNLVGMSQPDNCPNCENAHFKLHPSLSEYRNVQRANLQETPGSVPPGRVPRSKEVVFADDLIDSARPGEEVVVTGIYEQKFDAGLTFQSGFPVFSTFLTANHVSKKEDAAATANLSENDIQEILELAKDPNIGNRIVRSIAPSIYGHDFCKMALAMSLFGAVPKNVNDKHRIRGDVNVLLLGDPGTAKSQLLKYAEYTAPRAVYSTGKGASAVGLTASVHKDPITREWTLEGGALVLADKGVCLIDEFDKMNEQDRTSIHEAMEQQSISVSKAGIVTSLQARCSVIAAANPIGGRYDSSNTLADNVELTDPILQRFDILCVLQDQVDPIADERLAMFVTESHKRAVPTAKIKPDKEGKSDSQAKSMEIPGLIKQDLLRKYIQYARVNVRPVLRGNAFDQEKVASLYVALRRESAASGGVPIAVRHIESIMRMAEAHAKMHLRDYVRDDDMDASIRMMLESFVMAQKFSVRRALKRSFAKFLSSGEDRAYLLLHMLQELFRKEQMYQVIRLRQRNQSEDMLDILDVPLDELESRARERRIFNVTEFLKSEAFTEAGYRYDPQRKAITRSVASAN*
>Seminavis_robusta_MCM3
MDVGHNELVDRYEGFLRSEKFGHVDRIATAIDDFAHHTRGDKRVAGYGCPRLSVSMAELRSHGDGSLSQQMRLNPLPHIRALEAACHSIATEERPGYDKEDIKMKVALSGPVGASPSCPRSLTSSSLRQLVCVEGVATKVSTVKPKVVKSVHYCPNTQKHQTRTYVDATDPQLGLKELDAEGRELPDKHINITNAVYPTKDADGNPLVTEFGLSEYKDHQTITLQEMPEKAPMGQLPRSVDLILDHDLVDKVKPGDRIVIVGVYRALAYQATKRPSANSTFRTVVLVNNVQILGRDASQLTFLPQDIRMIRSLAKRDDILSILGRSLAPSIYGHGVIKKALALQLLSGCEKNLENGTHLRGDINILMVGDPSTAKSQLLRSAMTIAPLAVSTTGKGSSGVGLTAAVTSDPDTRERRLEAGAMVLADRGLVCVDEFDKMGENDRVAIHEAMEQQTVTIAKAGIHASLNARCSVLAAANPVYGQYDRRRRIQENIGLPDSLLSRFDLLFVVLDQMDPECDRRIASHVITGHRYRPDHGQTGHDSDYDDDDSDEEWGDVGEESKVHSVWQRSRHASMHAANNPNNDGEETDPHAHDVLQHDFLRKYVHFAKTRVKPILTNGARDLIASRYAEMRCRQDERTLPITARSLETVIRLATAHAKVRLSNKVEAEPDCRAAMDILSFALYHENNDTVDGAAPTASPSKKRPQEVSEDEECSVEDESSESTDPKRQRVSADSLQSIKTLLWEEISKEGDIALEDIGANFGDQDQVKAAIKALTDEGRIIVEDGTVFQIG*
>Seminavis_robusta_MCM4
MESSDEEGPPRGMEDAMVEATPRRRVAGARRSPSGSGSTPRTPASEDGAAVPGTPYEVVPATPAARKRGAGEGSPLTPLGLEEEDEEETANANSRNQNDGDNDDDILLSSDDEAENPPPPGAGHNNEENGQQEEDEEAQEEDNLFLAAGEEELPVVRGTTINVPTAAAVFRHFLRNFKSLARARRANNVGSGSDTDEDEDDDNNNNEPALYMERLRTLLTRGVIFDHDQEQDNTVSPTTSSLDIDTMHIYYHSEDCQRFYQQLIEYPMEIVPLMDLVVRKELETLAGIMATENDLDEAPHIPNVQVRPFNLRTVSNIRCLDPVAMDNLLSIKGMIVRISPIIPDLKVAHFTCAICGNDVQVTIDRGRIKEPNSKCPRCNINNSYQLVHNRSIFANKQLVRLQETPDEVPAGQTPASVMTFCYDDLVDCVKPGDKVEVTGVLRAQPVRVNPKISKVKSIYKTYLDVIHFKRITGLESARNRDKERVGREGAGMTSRFTQERIDQLKTLSQRPDIYDMLTSSLAPSIWELDNVKKGVLCMLFGGNHVRVKRGYADQCRKRDEKENKRRAGNRDDDSLMEDEDEEQDEDEEDLDLDEEKLHKRGDINILLCGDPGTSKSQLLSYVNKLSARGVYTSGKGSSAVGLTASVVRDPETRDLVLESGALVLSDQGICCIDEFDK
>Seminavis_robusta_MCM5
MDFDETRLYYSHQQLQQPAVEGNDNNEDANDAALRVAVNGGGDEDTAVDLAAARRHFREFLRNYQVGARFWYREKLLRMHRRLGNHINKGAVNNNAKLQVDLSHLEEYDPALLGFLMNQPAVMLPPLEQAASDALQSLLYDMNKASDGTNNNHSQDDEEDEIMGTQATDNNNDNTNNNNNNNNTPELTDEVLFRIQILLQGKLKLTPLRQIKSEHMHRLLKCPGIIISTSPVKSRAVQLAVRCATCGHERALSALNEGPWASISMPVRCPNNNAAAAADNPNEGAAGNAPQCGIFPYAVVPDDSQFVDQQTLKLQETPEKVPTGEMPRSVLLAVDRALVDTAPPGTRVAVLCIPTLLHGASDGSGKEAPKTVYLRVVGMAKDDSAHGNAGSVTVTPAEEEAFVALSRNPNVYDILSRSMAPSLRGSYTVDIKKALICQLFSGSRKRLQDGVQLRGDINVLLLGDPSTAKSQFLKFASQVAPVGIYTSGKGSSAAGLTASVVRNAKGEFYLEGGAMVLADGGIVCIDEFDKMRPADRVAIHEAMEQQTISIAKAGITTVLNSRSSVLAAANPVFGRYDDFKSASENIDLMTTILSRFDLIFLVRDIREEERDRMICQHVMGVHINSTGSSGGGFLGTSSSAANTNPFAAAIGMAGDDTSNRAQAMKKYIQYCKSRCAPRLTEEAGEVLASNYVKIRDNVRKQGIANSSNGHDFTQSTIPITVRQLEALVRVSESLAKMRLDPDVRAEDVAEALRLFQVSTMTANAVDENNSTSSLMGASQQEMNRTEEYLRARMHLGSVVNRRRLMEEAAGQGHNAIVLARCFQVMIQKGEVTERNQGRLLKRVK*
>Seminavis_robusta_MCM6
MTGSTAIHGQEGFDNGDDNSAAAAERADGFRAVTEAGENSVLPTVATPEEDGEVEDQREMAAAAAEVSVMDRTARTNGRSATGDEALIGATGNAEGVGSFEMVDEVGEMVSQRFLQFLMDFSETISRTRPNPNPMEVEMEEVEMEEQTVFPYSEQGSQMAKRQLETRAADDSAKTQQYGFSNTMFLDFDHVMKTDLELAEAIQSDFGRFEPFLRKAVRSFVHDLHPELADSASPSSQEQTNYFVAVHNLPSLLPVRHLRTDQIGRLTAVAGTVTRTSDVRPELLSGSFRCNKCGLLAENILQQYHFTRPTLCRNPRCGNLSPKEFTLDSQRSEAVDWQKLRVQENSDEIPPGSMPRAVEVIIRNEMVEKCKAGDQCVFTGTLVVIPDGSALARAGEAPKATRSGPSDAATGGGGGIRGLKSLGVRELTYRTCFVASSVIQTEVLARAANATSNTAALIYGSHTFDSHEATKEEVALEFTAEQREEIRTMKNSPRLYEQLADSIAPATFGHREIKKGILLMLLGGVHKTTADGIKLRGDINACIVGDPSTAKSQFLKYVHSFLPSRAVYTSGKASSAAGLTAAVQRDQDTGEYCIEAGALMLADNGICCIDEFDKMDVADAVAIHEAMEQQTISITKAGIQATLNARASILAAANPIHGRYDRTRTLKSNVSLSAPILSRFDLFFVVLDDCNPVADNRVARHILNVHRCEEATVTAPFTMEQMRRYIRLARSFHPEMTAESQRVLVECYRKLRQGDTLGGSRSAYRITVRQLESLIRLSEAITRLHLEEQIQPSYVREAFRLLKTSIIQVETSDVEMEDEELGNPRVPENEVAEESQESQPEEGDDSYDQPDTQTMMHGGEYPRGESVTKETAEGEMEKAPQEKKKKTKISFEEYESITNAIATHLRSLESEADDSQSQYLKWKDAVDWYLVQIEHDIGDSVELLDQMRKKVNLVIRRLLNVDQVLVTLGDAPRNKREEQESVLAVHPNWVP*
>Seminavis_robusta_MCM7
MATQDTQATADPLFSSSNFPRYDKDEEIFASFLREHTILTLASARNDDSDDDDVLMEPTADGVSHGMVRNPCYLPLLQRIKDRHYLEDKVGTFIIEIPLSELIAWDSVKGGDLAERATNNANRYQEVFAKVIDEALKGMEESPNANIHRQRDTIDVLAEQRIAQQQASQQARAEQQQQQQDGGGGILNDQAQINNAANSADISGATEEFPPDLMRRYEIRILPVGRRGVCFPFTNQWISKHNSPYNNSNMGLSLRDIRSRSMGKIVAVRGMIVRTSDVKPFCAVATYYCDACGCEVYQVIANQREFMPQRSCPSEECRTRRGGGDTLHLQTRGSKFVKFQELKIQELPSQVPIGHVPRSMSVYCRGELTRMATPGDVVTIDGIFLPRKLAESGFAAIKAGLISTTYLESQNIIVHKKSYDESLLDSLSDEESAKLDAEIMTIATGEDPVGKLSSSLAPEIFGHEDIKRALLLQLVGGCTRSLPDGLKIRGDINVCLMGDPGVAKSQLLKHVASIAPRGVYTTGKGSSGVGLTAAVTKDTTTGEMALEGGALVLADRGICCIDEFDKMDESDRTAIHEVMEQQTVSIAKAGIVATLNARAAVLAAANPLYSRYNRHKSLSENVNLPNSLLSRFDLLFLVLDIADVDRDTALARHVTLVHQNEGVEETNNKDKQQPTDASDNAADDGDDDEGGENADKPLAPRVLREYIARARKHQPVVPQDVAPYVVEAYVTLRMQDRPGAKKTTVGGDQTVMTARQLLSILRLSQALARLRFSDYVAREDVDEAIRLTHMSKASLEDEGGDNGGRKRGRGEDATSRIFNILRDYATVQNSTSVALKTCEAMVLRKGFTAQQLQTCLEEYQALDIIQVNSARTQVFFVEG*
>Seminavis_robusta_MCM8
MDMNNSHGDHDFASITDLWWAGVRLWYNEQDLLQAMQLWEQALIEVAALEETKTTARVLVPEKLAVASPAVSYLAPLLLFLAGCHLDAGDTHKAQRLCMSCLATNLFRDHLLLLKTGSSDNNNFSHGVLSEYEAAFQEDHTIDEPWNMAHQVVQWVIEQKQKQHEQQPESFIQTPETAAIHVAPSSVWADAYQRPGFFYSSLLPSSKAVYTREEFPDWCLQLEQDDYYPIIRDEYQRLLQQKSKQQHNNNNNHQKVVSLLQGRTVISLRYDEFITNEFHHFLLKGQPMTNEWQKAHSFAAFLYHKPTEALAIIGTAMSLAMVTLWRHQHNYHQSNLASSSNVSNSVLAGKLERFLDASKIQIRLINAHPKLNMMSVKTGVVGRFVSVKGHVVKARPKRLRVAMVDFECKKCRAKIMHALDGGKYSVPTKCTTLNCKSRAFSMTKTMAHYTDVQELKLQEAQDESIMHSGRTPRQMSVELTHDLVDSCRPGDIILLSCIIDTVNTAIAAGRSGKRAKENCTYTLVLKGHAITTLSGTTSQNKPNKNNNRDSNNSASSNNNNIQFSQQQLSSIVKLCHADHKFFGMGERMAFPFDLLVRSLCPAIYGHHEVKAGILLCLLGGTPPANSYTKAAASEELRSNSHILIVGDPGMGKSQMLLAATQVAARSVYVGGTTASTTGLTVSLTREENGESGIEAGALVLGDKGVVCIDEFDKMPKKSQDGLLEAMEQQEVSIAKAGVLASLPARCSVIAAANPKNGSYNMNKTVAENLNMSKPILSRFDLVYILRDRADQDLDRRVSKSIMNLHRAAKNSHGEGAFASGTAPPMTYTQQNKDPTHLTRGGIDRIPIWERLAWVADFQKTPLPAELVRDYIAYAREYCKPKMTAEAAAVLKDYFMQLRYPEGGLRRNDTVPITTRQLEAMIRLSQARAKACLREYVLEGDALDVVELMRKSVDQVHSDENNKLDPLRGGAAGISNRKARKLFEAKMKEIIGVGAECAMDDLRMIADQINFGLGDFKPMIDDLRDKGVLLLKSSGRYQIVS*
>Seminavis_robusta_MCM9
MFSETWTADRLSRASNQDLGSPQEIEQRFLQHLNASESCKTSLRVLLTSSSNTTRDFSLEVDAFDLLEADPCLGHLLLKYPQLMIGHLERAIVTAQQQLSAQLEAEARQNGIEFAGKVKGLRTSRVHARLVHLPPTCCKMSLAALQASDVGHIVQVSGTVVRATPVFMYESTRTFKCTGKTGCGQEFTVYADLEQRHNALAAPERCMASSGCKGHNFQTVAENTVHTDYQEATIQEAASQLGGGSHVPKSLLIKLQHDLVDRCQPGDEVVIVGLLLPQWQPSIMPNMECAVAMALRAHSIRVVRDNGASAWSRGALDDGNQLGEDIQEDKFRGEFKNFWEHFKDAPIAARDHICKAVCPKLYGMAVVKLALLLTLIGGVCEADDNSEEPTGVTDDSNPAEQHFEPEQFEIFRDSSGTNASTFYGETRPPGMRNSENRSGETVRTRRRGQSHLLLVGDPGTGKSQFLLFAAALCPRSVKTTGVGTTSAGLTCAAVRESGKEFSLEAGALVLADGGVCCIDEFGCIQDQDRTTIHEAMEQQTLSVAKAGIVCKLNCRASIVAVMNPKDCMYDHQAGLSRNTGLGTPLLSRFDVVFTLLDSTDAERDSKVTTTLLNRAIQGGETGNSAGDDTATAEKMWTVEKLRAYVSLVREQFRPTMSDEAAILLELHYEKSRSSQNTTMPVTVRFLESLIRLAQAHARLMFRKTVELDDAVAVVCIVECTAFGRETFAEHMDSGDHLYRDPMNVVFSDTPDSDFQQLKSIILQRYGIHDPRQM*
>Seminavis_robusta_SMC1
MPVTYLEIENFKSYAGKQTIGPFRDFSSIIGPNGSGKSNLMDAISFVLGVQSRDLRSSQMKDLIFRPPGTRRQTLKACVTLFFQDDDDEMTFARAISPQGHGEYIVNGKTMPFKEYEAKLADIGVLVKARNFLVFQGDVESIARKSPKDFVALLEQISTSVELAGDYDDAHKAKEEAEAAVLEEYNRQKGFKSERRLLKEQKEEAERFQELLAQKAKLQTDLYLWQLYHIDNDIREQEDTLAELRKELEEKKQDEEEYSKALRAAKKKASEARRHTGEIDKNRVNAASHVDTLEPLVITCTEEIKSLQKKISTAEKSLAKKKKEANEHKYTLEQIETNVDEHKEQLKQLETDYEEIKRDAVGNQVTLTEEQEEELVRVRQAAAAATVNPRRKLGGLTRKLNHARSKAQTQKQEYDDAKKSLVETEQAVTGHTERTEKLKSSMESTKVEVEQIEKELLEAQQAMQQTQERREELDQELEKINRTLRDAKDSRRKSKDEERIAQAIAALKRNFPGVMGRLVDLCRPTQARFNLAITVAAGKDMEAIVVDTKETGHECIRHLREQRIGTATFLPLDSLQVTSVESQERARALVAKDNRYRLAADCITADEVLKPAVLYAVGNTVVCDDLDCARELCFGSRQGGGGGQAKIKAVTLGGAVISKAGTMTGGVTRDDSNKAGRWGAAEIEKMREKKEVLETERSELESSAGDRRTRRGPGGHSSRIEELKNNLFTLKSRSDYAKRDLAYTNSQLREKQNQVKTLRRQVTKLEGDMETVESEITDLQEKVETAREEVKNAEEEHLRPFREKTGLKDLGAYEDAVGERRKDFNEQRNKLLEHIAQLEQKKDYETKRDLKKPVTQLEKRIQDNKAKLKKSKEKEKELAGQVDEAKEALAGAEDAVKEAAEKEEECDEEVQVAQTDYNEAQGERNKAKKAVNAGEAAVERLRGTLHETLQKARVEEVELPMLDEGSDDEEGVSSSQVSSSQMQTQDSSSGGGGFSQSTSRVVVRDRRAASKVDYSKLDEPLKQRPSDREEKRMKKDFEDQINKLASDIEATNPNMKAADAFDAVSQRLKSTNTDYSKAQEAQRKAASAFQKIKSRRAKLFNDCFNHIDESLKTIYRDMTKSSKHPLGGEAYLSLDDTEEPYKGGMKFNAMPPMKRFRDMEQLSGGEKTVAALSLLFAIHSYHPAPFFVMDEVDAALDNINLRKVCNYISHRSKTDFQCIVISLKDMFYERSESLIGVCRDVGTSSSRTLTLDLTTFDKKEAKKKGKRGGKKQQSVETEEEKTPGRKRKTRLSQAAEEEEDEQSKASEAPKQKKTRRSKATEQEEGDEHSKASKRKTRRSKAADNEVEEQDDEEEATKAEASPSPKRRKTRRKTAADKSQDEDGDDASTKGGDEESTKGGDETPSPHKKTRRSTAAATPESASTRGEDKDDDETTAEQASPEAKQGEGDDDDETNVEE*
>Seminavis_robusta_SMC2
MFIEEIVIDGFKSYAHRTVIKGFDPHFNAITGLNGSGKSNILDSICFVLGITNLSQVRAGNLSELVYKQGQAGVNKAVVTIVFNNEDEASSPVGYEHCKEVTVTRQVLLGGKSKYLVNGKNTPASHVQNLFHTVQLNVNNPHFLIMQGRITKVLNMKPHEILGMIEEAAGTRMYENKRVAALKTIDKKQAKVDELNSVLSEEITPTLEKLRGEKQNYLKWSKNNADIERIQRFVVANDFTNAKNALENNSEGTDDVTKEITELEERRDELKEEIEGIDEEAKKLQSTLKGEMEEGYSDAKADEDKCSKRLVKITSTWTNSQESVTKAEKDLDGAKGAVEEIKTSITAKEGECKTKSARIDQQKQDAEDAEKHLAQLSSDYQNMSAGISSSQGDEGRTLPERISKAHSDSKTAEAKAKQARMKINHLTKELKSVEAEMNKQKKTAGKLADDRQKIKSKVDGIAKQRDDLNFSAAEFNAMEQEKNELEASLSELAGEMETISSKLEGRLSFRYADPVRGFDRSKVKGVVAKLITVHDRVHTTAIEIAGGSKIRNIVVDEAVTSRALLNKGKLEKRVTLIPLDKIRGRRHTQSSLNQARSVASSMNTTVYPAIELVGFDEEIRAAMEFVFGGQFVVDGPRAANKICDDTKTRSITLEGDVYDPSGTISGGSKNPGTSILEGLGELADVTQKHNEKETTYKSLVAKINALKGKSIEFENLSTALELAQTELAGIEKHLSQTTYGILVERKETMEKELQQSRDESEEMIKEQEDKWNLYNELKNKEIELTQEREVRLKDLEAAVKAAKEDAAKKTKIAREAKSTSQTLTMELDSLKAELLAAQEAVRSAEKALNDASTKEGDLQIEVGEVKAQYDEAKGRLDEAEKRRATCSTELKNLDKERSKKSNEISAAAVEIKKKQVAIAKIEKERATAERVVANMLKKHPWIESEQTAFGVAGGDYDFEAMDTKENSRMLQSLKAEQDSLSKKINKKVMGMIEKAEGEYTELLRKRKVIENDKKKIQAVIEELDVKKKTELQRTWKKVNRDFGSIFSTLLPGTSAKLEPPEGMEAWEGLEVKVAFGDVWKESLSELSGGQRSLLALSLILSLLLFKPAPMYILDEVDAALDLSHTQNIGNMLKTHFSLSQFIVVSLKEGMFNNANVIFRTKFVDGVSTVSRTLGVGSSRPNVANSNNDGQGKKKAANRRSRAKTGTGKENV*
>Seminavis_robusta_SMC3
MHIKQITIFNFRSFSQQPEIHPFSPGTNSVVGRNGSGKSNLFDAVQFVLLAPRFYSLRQEERQALLHEGAGSAAVNAFVEVVFDNSDHRFIQEPSDEVVLRRTIGPKKDEFFLQRKRATKQEISSLLEGAGFSKSNPYFMIQQGKIQDICTMRDNERLSLLKQVAGTTVYDEKKQESLTKMEENIASIDKITNILQEIEQRLTELHGEKDELSRYQQLDRQRRAIEYTLYDKELRKARKSLDSLENERVQHASAVRTLHEQLKQTQDAIRNVEAVMTTKSNALKRHRNTLKALEADKTVAVQQYTSLKLECEELQDSIQSAQSQQASNQQELVTVQAEIAKAQAQLTQEIQPNYEKAAQQLQQMTHDKSQKRHQMEALIAKQGRGSHFQTKQERDAYLEANIQELLDTKAEKESSLQTCRETVANLRRSCVTETNALETLKQQIATKKEQQQTFHKTLDDKKLQRLQAQEKRQEQWRQTDQLQEQMRETKENHQRRVAEAQKVMPRATALGLEALERIVRQEGLTRNQYFGMLMDNFTLTDPKYQTAVEVAAQNSLFHVIVDNDGTAARLMKRLEDGKLGRVTFLPLNRLRVDRGNNIPNNGQITALLDLCVTFDPAVKRAIEHVFNQKIIARDIDSASEWSAKLQMDAITLDGDLAGRKGALTGGYHDANKSRLRAHYAKKETTEAFRKAEREFNASREASQKIDQQSANVMQEMERLEAKNNEMQRQIKDLERDADKKRKWIDRSKKQEEKAQGKISPLELEVSGLDADIGRLQDEMKTELTSTLSDEEKQLLVALKKEEKKLKVDVEKQTDVVSRFGVQRQRLQSLLEDNLLIRQRELQGLATQENDDDDDDDDGFADRSTFAAKIAQQNDQLQEKRRELDSATRVMNGVEERITEARQVVDNVRAEMVQSKNELERLKSHDAANKKSLETAQDEADRMLNKRTMCVSKRETYATKIQELGALPPQAERQEFANKSISDLMKQLEGVNKKLKKYSHVNKKAYDQYVSFSEKRDELLKRKDELDRNAEKVTELVESLDRQKDEAINRTFRGVSAHFKDVFKELVPLGQGELVMRTNLGEEAEESDGEDGDPSSPGKKTGYDPKNPDVSLYRGVGVKVRFSPVGENFMMSQLSGGQKALVALALIFSIQRCDPAPFYIFDELDQALDSAYRASVANLIQKQANSAENPTQFIVSTFRPELVAVADQCYGISHQSKVSRFHHMTKKDSLAFIANLMTEEENVGEVTTVSNVRTRRPSESRKRKASSEAKGDEDDAVEEA*
>Seminavis_robusta_SMC4
MPQVETVSGSSDDDEEEESTSREVPMEDAGEKPPQRLMITKMELENFKSYAGVKEIGPFHKCFSAVVGPNGSGKSNVIDAMLFVFGKRAKKLRLNKVRELIHKSDAVKDPTFARVSVFFQEIIDTGDGDEDYEIVPGTHRVVTRIAHINNSSTYKLDGKKCQFGDVAKYLGSKGIDLDNNRFLILQGEVEMISMMPPMGKNEGDEGLLEYLEDIIGSSQYVDETNLAAEKVEQLTEQRQEKLNRVKAAEKEKEHLEDAKKEAESLLQKDREIRRKRNVIYQIFLMKETKAMDKAVAEKETVAARLQEEKDKHDETVQRVQELEGALHKQTKVYNKIRDELEITKEEFTAFERRDIKLREEIKHAKEQLKKAKTKVTTATKKQEEATQKGQAAEESIPDLEQECSELTDQKTVQDEKLDQIQEDVKEITKELRTKLEAKTKELAPVKQELGTFKASLDTALHEVKLLEDSTTRAKERLASSEEELATLDEKEQSKKDDLTKSEESLEKARTRLKDVEKEMQGLADREASLAQRSRDLMARSEEAKAALQFGDNAKSPALKGILKAARKGGELAKAGVLGRLGDLCTIPAKYDVAVSTAVGFLDHIVVQTTAGAQRCVEYLRKYKLGRANFIALDKMKKGAHDVQVQTPEDAPRLFDLIAPGNFAVVPALFLAVQNTLVAPDLDAGSRWAFESGKRWRVVTLDGKLIGADGTMAGGGNRVARGRMRLANGGKQVNINPMDQASAEECKRLEQEAAQALELVQQCRKRIGELREESRTLTRSIKALEVAVPKLRMEVNGFDTSRKELTKLIPELRTKCELCDDDKAKLKELQKKVDKCKSDMSSCEKQASKLEAEVAKLQKSILDAGGSKLKKQQSACDKILNQLNDAEKALNAAKVAITTNKTAVTKAKKQIEAAEKQQSECTQSLEEKQEELEGLQEKAEKVSEAYEKVKEVEAERREELEKAKKEVQELKKSHAEAKCLEIELTGQVEAFDRQVTDSKSKKKHWKKEIGKLLKAEQEDDQFDFSDDEEEETDDMDEEEDTPGKGAGTGESDEEMEPAEGDRTEKEGKDKEDPESRSSLPVLSFSALEKYRTDSIKEDIEQLESERNSIAKNANMGAIEEYRKKEADYLARVGELNEITESRNASRKEYDELRRKRLEMFMNGFGKITLKLKEMYQMITLGGDAELELVDSLDPFSEGIVFSVRPPKKSWKNICNLSGGEKTLSSLALVFALHHYKPTPLYVMDEIDAALDFKNVSIIGNYIKERTKNAQFIIISLRNNMFELADRLVGIYKTNNCTKSVSIDPKAFAVACEQNGVRTPKRVLSEKSKNASVQRSTAGTKRQLSFAGDEENEAEKA*
>Seminavis_robusta_SMC5
MDIHKADIGDYKPGSVTHVKLKNFLTYTHVEFSPGARLNMVIGANGTGKSTILCALCLGLGGEPKLLGRADDVRSFIMHEKKVATIELTLAPLPGKPVHVLKRKIDREKGSERGNGRGSSTFYINDQKCKLSDVQELVKGTYKVMVENLLSFLPQDKVGSFSGFGPKELLEETEKVLAGDQRIYKEHVSLIEAEQELSSGDHNVGTIQAKLEKLMAERQRFEREKERMEEREQAVQQVDLLKKSLLWKQYNKLQGEVIDLKKEKNQAKQDFKEAREELQPLEEEAQEYDARKAEIEANIKKLDQQSKRYQQEMNKSEQKHENFDDAIENIMTELRMVEAERARRIAQNEAAKKKVQDIEGHLSEIRSQQDIEKEYTEATQEKRSAHRVVQSARQEVGRLQRDFNELSSKNDNLAGELARLNDEKTQRRERIHHKNPQVGKIMKWLDENRKLFRHEVFGPVAYEVSSNSKNAAAFLEAHIPRNLLYSFIVSDKADYDLLFAKVRGELKLPISINLVRGERELKRPYGDAKYEKLKSDYGVIGYLDESITAPEPVMQALRSFAQVHRVLIGGEETQKSLDERGLLDFLSAPDKSLNQHGKQQSCIFACSRNRTKKYTQSVSRYSKDISSRIDDVDQARVLAPGVDPQVKADLEAQLKTIHDEINVVRPALQDAEKKKHDAEQHGQQVSMRAQKAKESKEMLAKLQHKLTNAEAKLKATEEDLEQDDENTKRELAQKMMTKVAESITALEHHQNAHEKLLQATYASAGVRINRDAVAFKSRKINELLLQKKTNIDQLEKDAQEKQNLFHVKKIELKKLKEHNDKEAPLYDEEGNPTSLMNEMEKLENLDSIEDVEAAIEDKQAIVDSYHHDPNAIRQYKKNLADIEQVEAQLEQVMGSKEALDRKIQTKLTPWKETLEKSLSQANTLFSNYMEEVGCTGEVRLRKGGESGNEDCDFKNWGVEIRVSFREGVKAQVLSAQVQSGGERSVSTIMYLMALQEMMVTPFRCVDEINQGLDEKNERLVFKRIVLNSCQPPNSDDATDHCGQYFLITPKLLPNLKDMEHPAVTVLLVMNGPFNFASPTDFNVDELVKKRRNYAANDEDENQADSNKQRSGQRKKKRRSS*
>Seminavis_robusta_SMC6
MTEEGDNDEDEEMEEADNDEEDNNQREEDGKPFRRINAAGKPAECGVIASVYCENFMCHPRLTIDLCRNVNFIHGRNGSGKSAILAAIQICLGANAKRTGRGRNLRDLVRKEAAGRNPNTSAKVRVTLLNGGEDAYKPDLFGDKITVERCISLSGGYNGFKLLDGDGKEVSRNKKDLLDMLDYMNIQVDNPVAILSQEEAKKFLGGKPEDKYRFFTKATELERIDGVYAAITDQHDDIQTKQTTLTESLEAKTEVVKTLRKKVDEFQAVDRLEKQLLDTTRDMAVAFYMERNADFEKAAQTLQGTQEKLEAREQELTQLEEEKASGSNDQDEESRIKETMDELQKEAEIQGDLKRNLAADLKLKQAPIKGLQRDLKSLAAEKKTHAQNLIRAKKRLKDAREEMLAKAGSAESETARRTAELAQIEESLDKAKAELDEIHEAITVSHQEYKEGLPEVEQAKALSGKKKSELDRAKSTLRELQSSTSSDGASIFGQRCSQMKHIVDQHTRNGKFRGQVIGPIGAYLKLAPGKEKYGQLAEFCIGQNSMDRFIVTDQRDVKLVDSIRRQVGCQRDCGVFKVKSSPRYVVPPPPSDQVETVASVLIVENDIVFNCLVDQLNIDRRALAPSKEVSEESLLVSNQNGRYSIKGIINEVVFLPRGDKWSVRDGALSIMSNDRQKFPARKIGVDLTSAIEERQEEVRTFDKELKELRAAESDLSRESNRLKKLWNEKQREKRNNEVKDEKLRERKERIELELETTADTAMDTTELEDDVAKAEEQLNSVNEKETNIRKDIEEKQPEIQDVRNRLEEVQARNDKVLQDMQKAAEDLDACVQRMDQSQAILDKKREKVQKTVEIAKKRKEEFEKREKERENALTVARKLTLQAQLKEERDKTESAGSAQEPSQAEFTEDELANVEIVAVDKEHKYYEAKMKRVKAKIEKELERRDLSNEDPTEAIEKLSRAKDDLRSTQEAVDKSESTLRVLRRDMKKRRQRFDDLKDYLARMTHERFDSILHLNNASGSLEFDDDKKQLNLVVQKSAKDPNSQTKDVKSLSGGERSFTTISLLLALGESLETPFRVFDEFDVFLDTQARKLAIKTLIHIAKKMEHRQFVFITPQDLSSVTPDPQLKVFKLKNPRSSEEAGGLTQSHLD*
>Seminavis_robusta_PDS5
MINGCLGEFQGIIPVQVVDQLLLCVGQGPTTMVTNPALAQQPKGRQRNNLPPKISEANPSHMLACSIIRKNTLALSNPISNLLNGLLNGDAHVLEQSVIAAHTEEEDGDDSSIDVWTILYRLGMAAPGMLTSVMGAVSECLESQSLERRTKAVNLMGQLFSAEGSKLPAKFSHCFQTWVQRYKDVDKDIRLTMVKCLVLLVTNNSDTSTVQLCERVLIWMMMNEKELEMRLFALRAVCDFAFGNSKSKNVCSAELLEAVGNRVESKDEEERLQAVTALSQIYLKFYTRPIIQGIHEAGEHCSVELIAQVLKENCNLLAGAGMEDDDEVDGDLGEDSNARAERNKKYRWIPSRILLGFIWTTDHRFQNRLTQCVDDLLLGSDISKTANKNFSPSAGAVGLTILLSSLRAPDDDANLLVKHPTSNAFHFLHNFFNVRTKIQDAVGDYLQARTKVRSFEKGSEEYFAADSAAIQKLEEVAALLPPDSSSSSLDDILSALHGARDKHIFRILATLTTPLQGKSTRIRALDELPKRVKSLGDEVSTWVRTLTRRAVMGSLINVDIVHHCLCWAAECLKGGEIECCVALMSSVSVALASSSTICDDRRNFKIVKDMFASCRGAPSFDQDEREFKRQVEESGLVSFLISLLATTARARQKSTPRGLLSFEQLDERLRKQLLQCCTKNGTPQQARSAVSVLATTFGKQESSDDSDGGESDDEAAEQSFSWLFKALTAASNLSIDSKQVIGILAALAELSRRAPRSFSQGAEAVTRFALEGILLGRLAGGKGDSESEEEDVDGAAAKKRSKPAKRRKRALTPTKASCLLENEELSFACRRSCAAIEFLSQYVISIVQRSQLGEDVVVPSDETIRVLFSTLTDIIRDHGVPPSNRDKDLCSNRGDLAALRQCAAQHLLRLCSNRRLEGKFLTCRMWHTLGEIFVDEETAVRCSLIEELNQMMKGVGFFKGHEPPSLRFMAFIIYCADGGNAAHVGKLSQIAKSAAQQGISRIRQRYNHAAATVDDDEDPHREFMSTFKYTPEYITFYTIHLLTFRRDTPTTDKTTESKMSKTDVGLHRLLKKRLKWLFDPLVLSLGDVADNVSFLLGILGRLAEAVPVGFTESSSTLPTKGKKKGPLKKASIEETKLRIICETARDVLLSFVKKDNDLDQHPNLPPMPQSLFRHKDDVPPMVASPARPNFSDISDSEGEAEKKQKKKTPAKRSKRGEKHYSDDEGEEKPTKKTPAKRREKDDSSRDSEDEDNAAKTTPAKCNRTKRREEETKTNSRHSHQDRVTADAPKMLQRRKRKRPRRNMWPTARKRRQQSVAPSGGLLRFPRKSASIPRMTRHPSSAAPPSVPAWTLQKAVTRTRSKLQRQSLYEIQTDPRGEPNETRRAW*
>Seminavis_robusta_SCC3
MATRRSTRDRKPAPSIYDDFKEELKRTPRKTPRKSNDDHDSEDEDDDHSGSDHTSPNNNHNNTHANSDTETKEDTTSSDEESEASVAPKKKRQKSPKRVTVQFKSNTKKRTTKKKQQQPPAAPKSKTRALEALRKRTLQKEETPDNSLTAAILMAVTPAAKKGKKNTVPDDDTPTIPPTRYPDAFAPTIYTPVLEPIAQSVIAVYKQDANKAHISLLNLVFRTVGGAYTTLLQEDQILEDMDDETWEQVVTSIVDDMRRTPPDAILFSANPQGALLEYAKKHNAAQEEFRRILDHFWYLLGTLALTSVHSANNNTESFDIEMVRDLAQRLMELITVGQPDLRAAASVAALQLAWACCDGTLALHSRLATAQRQCKAAKMARTAKKEQALQQVVESIQRSLSDLEEGVLQSIVQCIFMRRYRDSDPQIRASCLKAMRQMSLVRPDLFLTDTYLKYYGWMMSDKEAVVRVAALEGLLAPYVRAEEQAEMSGSIHPLQVIHLGSMDKVVEKFLHNISDRVIDLSTDVQEQAVRLLLALMRNGVLDDVDDLEVWNKINLRALAPDTSPAVRRDALYFVLEQLEAFDTNSPLPDNLSVRRRSLQIDSLAAWVGHALSDGNVPLDNMRVHLTDYIVQSLKDMPRHAHLTTDWGAMLNAIQHDTEAAHQQSQPHRSTIAKQRVLLHMLVCCASLAFEDEIDGGDGNDDEERLLALEDTTFVKAQKQKLQSSATPGTGAASHGGSKKKTKKKSSSSHESLTVGLLKALPQLLLAFKGDITMMRSLTRLPKFLIISVITLPQRKDDVQTLTNLLAEIFMEATDTTVLQNICMALTFLARGNHSRNQEAYLKIREVARDVQTRLFQLIEGGKSAPKKEDDDDDKENQEND
>Seminavis_robusta_RAD21
MFYSQIILAKKGPLGKVWQAAHWGDKKMNRVQIFGTDIAASVESIVHPQVPLALRVSGHLLLGVVRIYSRQVKYCLTDCTEAMVKIKMAFRNDAKNDGKSNSNNNSNTNTNSIDLVVIGDPTKPGGATTVNNSNFGEYQDFLLDPNAIVVDDDGDATGFAVPVDLNEMTEQELAERWVLAEQQHQQQQQSQGNTQERMNHESQSTTTQQQTEEDSPNEWSFGAFGGTAPTQSSQQQPEEQWQEFDPEAEDLGLPKDDDDNDNKQAQSDDEEDEPMPLADDDDAAPPLAMEDDDEEQLPDSSRVSEIEVARAADDSMLSENNAEISIQGDDASVIGKKEKAAPPATPGGMSEASFPIPGDDDDVAAMGQIPLGDVDDDDDNAAVNINDDEENAGDLSFSKDSTTGGGAAVGGLDESPAAPAQPSVSDEDEEEEKPKKKRTRQEGPKKLRRTRRKIVIDNDSTELEGEHIKKMLRDTSDITLQNVAHPADWNVDGNNSNDNNTLDASLSQASPGNLTLGTQEQEAASHFSGLATLSAMTQGTEGMRPNSANGRILEFGEGEDDHLLRDTLPFEELLIRPSLGDDGQLAPELLQLWRNNLAHVEGKPSPYPKLAAKDDAEEEEEEEEVEKARADKDQESKDDQSGEVTVDGKPKVPAEVGGEDMQQQEEDDEPMPLPDDDDEPPKPMPDDDVQNDEEGDMGIHGEDAPPLPFDDEEEEEVQQDAKSTATKEADDESSRSSEEEKAQQEGENEYGLGTWGLVNDALGGKGVDDEDDDEDREEDMRQAAGTELVSSNSKWHKHTVRVLQLLQRTMGDKGGTKTSSGEDKKDHLVFGDLSKNCSRRTAAGVFFEILQLKTWDFVEVDQDEAYGDIRLLPGNRFSEDAPASS*
>Seminavis_robusta_SPO11-2
MAWSLEKRDWDDSQETGEYPSVYLTEQSQELSQLTQSQALWSSQSAEESQTNYRELNQCPASWLQQWDDEDSDQNKCKALNDQDQSEWNYLSEQQQEQESAQENVPGGNFRLPESEFPSSQQRLLDDRTVTTEDEQVQRGEAETLGESQQNLEQPSLDVPPNDPTVAVEVDHNNSANSDQEEEDDQLLSPTEVIRRVESLTRTLVQALANGELPEMKSRSNQRRRFIFHNMTQCRAFSNILLVLAFCHNLLLSQRTTTTREVYYFYVTHFRSQRECDAAIVEAANLLRVPRSTLGLFASPKGWFCGCIQILREGRIAMDGKALSSIQGAPITQEWLSSPTQRDFTIDCLVDAAQAENEDDSSTSNTQPAERRRAKCVLVIEKEGVYTRLAEDRIFEKYPCILVTGKGFPDVATRSFVHTLHRELKIPVYGLADCNPYGALVINTYQRGSERLGMDGGSRYSVPIRWLGLMPSQVADIGSGTATDGDDDMMDEEATSRSTGNRSNNPSLPPGVYQQLTDLDRKRLAQLLDEDHQFHGCGTNQDCYEELELMQENGYKVELESLNWLGMDFMSQWVHGALIEGGEQLAREQEEELQQAQDESDVDSHSQDM*
>Seminavis_robusta_SPO11-3/TOP_VIA
MPPKRRQTTSKRRRKNDSSDEEEEEEQDDSSVEVAPAPAPAKKPAKKGRSIRKEVKIAKDVDAVLKKCRQLKANLRKKAALESAQKKSSGKKNKDSEDSSEEDYSDDMLLLEEVDSKPNAIISSKPATISPSEIPSSGIIEVSELNATEVLEGLETIALRVTNQVLTKQGFSMAVPSRGPGNQIYVAEWDRIVLGNKHLSRNFLSVKDTRKTAVTVRVMQLLHAVLSKRIHITKRDLFYTDVKLFVNQMDSDGVLDDVATMIGCTRSNLHVVASDKGLVVGRIQFEEDGDYIDCTRMGVSGKAIAPYIDKIENIVSDAEFILLVEKEAAYMRLAEDRFYNKYPCIIITAKGQPDVATRMFLSRAASQLQIPVLGLVDSDPYGLKILSVYMSGSKNMSYDSASLTTPDIQWLGLRPSDLDKYNLPEQCRLDMTEFDIKTGKELLKEDFIVKNPKWMKEVAEMVKTKKKAEIQALSSFGFQYITEEYLPRKLREGDWI*
>Seminavis_robusta_MER3
MPTMAKQPNDDDDDSSISSSSSSSSDDDSTEEQLQRMEEKLRRGGQKDEESNAPSDLDSIGSEAYKAIDDLIERHSKDPTSLVNEQDSVKNKMPVVEVKVENSSIGDSDDTSLAESEDHERRSSTSTAKKSASLFSRNGHGDSVESPSPSPPQPKAPHYLGGRQIGTSATAPRDSTSTSSASSSDSSASPFLGSTPTGTGRSTGNQTYPKHGTIGLAKGDKSATAARPTTIKTRVNPYKKTTSTPKAAGTASVRTPPNASNAATATPDSEILLTPYTPSPRASPSTKRRLQATEKESSASKKPTNGAETTAQNVIDLVDATEDDADNLTTGSKAQANDGDFPMMFDVNGSDDDDTDDDDVQPVAAKTNHGAAKKADSRFFRKGDAGSNTGIGGSSSNTKSNKDVDKTTRKDESPERSGFDDGNGILDFASMNDAKIREIDPSLYVPTTHESSPDPIVHSFNVHNRPMNTRKRTPVEQVFPPHIAKFWKCKFHAFNHLQSEVVNVLANSNDQVLVSSPTGSGKSTIFEIAMARLIYIDLLNQPKVAHRPSFLSRHRKMVYVAPSKALCEERYNDWNTRLSALGIGISVAMITGDDKEPGDSYRNLAESQLIVTTPEKFDSMTRRWTENFYLFATIKLFMVDEVHMVGDPSRGWCLEAIVCRMKTIQRAARNVAVTHEELLMSSYPHTTPEAIASSFRFVAVSATLPNIQDCASLLSASECYTFDASYRPVPLTMHIVNLGTIGKNEFQFWNTVHHRVPGLIQKYSNKKPTIVFCHSKKDTEKLASFLAQAKGVGFSHGTVKAKVASQTRNTQLQRCLLEGVAFHHAGLEAGDRKVVEKGFAEGDIRVLCATSTLAQGVNLPVHLVIIKGTTAWRGSGCGYQDIDAASILQMVGRAGRPGFDTSGTAVIMTDNKSKARIERLSGGLGPAESQLERKLIEVINAEISQQVICSPSTALNWLRGTLYYARARKNPSLFGLHDTSIQSFDAFLLEKCEEKLRKLHLLRFICWNQQQNITPLPACHIMASGLVGFEASEIMAGIPFDSSLRQILLSICGIEDLQRPLRRNEKAKLNEAHKNIRFKLEGQPSKVRVQTAEQKAFVMLQAHIGQHRFDDYSLFQETEAMVQYSSRMLSALEEYSAKGSRNGHVAAQSLKLRRSLFWSLWRESDGALKQIKNAPMVALRMHGIVTFDDVEKSTASELEKASNRPPPFGSTLRAEVARAMQQRLKVSARVVYGADGESAGHIECKLEGQPGSATASEHTSSEDRALTYTLIAYTDRPGGCLIFLENVFKPDVLLLRCPSSFGLVVIQLIASMVGFDEKVEVRGNNSINPCSYTTHKSKGIAPVFDRQPKAKRQSTIRNLMSSTGNKSQQSKSKPSASSRKDPSIDLGTDAKRRRLMDNADHSYSTQRTSSHLAIGPQRQPSPQAEETPQLVNPNPARANMSGQTIETANVNGWAHQPMQPKARSDSHPGAPPNESPRISPPMDQTSQIFSRHPGAPPGATTRISPPMGQTSQHFSRQARTPNVSSMPASAASMHRPGMNATAQRRSVQDRPSRRLTQSPFPNGPSMTAHPPNGPSQATPLYPQANTRSPASQTRRGGTQARRVSQASSAGIRPSQSPHASQSISSRQSNSWRKEKRQQVNSQERAFTKKNLNPFKIFSHDPNDAEGFLDNLNNNNENRENSLIPQQEREVMRRESALQRPNGLIPQRFTSEPRRRRQGRKFQENISEQELLARKNEETNAFFSDTARRSMPSRRVSPIPPPRLHQQNLMAPPSRTPGNLSVVTTDHDQQHQPAWSGPQEVVAGRQHGHANANSWQQQQDQFLSYDGFGGVGIGGDPFDGGGQWDETAQWDPNETNENWETFGGQSAQMAQPGMGPFNRYQPMVQDSQYGPGSNSRQPDPLRHQPQTQYAPPSQHQFQSQLQPQQSQGIANSCNNPPTGFFSGPALGGASRPLQNRGFMPPAATMHGQQPLRDHSMQQQQTQQPGYIGGPGGGAANDDGFEDAFF*
>Seminavis_robusta_MSH4
MSGRQRKRFKASNNSKNKSSNESVASRLRSSGQGESSHHIVCAISENLAKETCVASLDTGAPVHVRAIKQGNGSAYAETLDHLKNLQPDECLINEGRRNSQLVRLVEEFFAASNQNNDQQQQNPDGAAKTVVVKYISRTFFDQTKGSQALEGIARDDFYDTSVANEYIVLSSVHAVLQYTQQHLGITFLKKSVRLEVNSGGEKMIIDRCSLMQLELLANAKSGKTKNSILASIDCTKTSVGERLLRSSLMAPSTRTDTIASRLDLVDAFLADKNFFYTVMQHLQWLPCLDKMVTNIALVPKRKNKDLVVTGGSGSTISKNEARKGISALVNIKTTLAALPQFTKVLEDRLMGLNAQEVAGTQDDASATDLETILLNGLGQGPASIVTATCKHHLLKAIVAATKNTALKDIFATVSQVLSTSTTSAHRNSHMMRHEECWALRAEPDSIMSVIRSAFTDNVNDIYAAADRYAENHGFSVKVKFSSHRGYYLVVPDGINLPPEFIQPARSGNFIMCTTEEVLSRNIRAQDNVQDLLLMTDEKIQQVLDVVRSQYAAIAMLSDAIALLDLCHSFADCVTQKATQPWCRPMLTDNGNNKIVIRNGRYLGEATSYQNTGRVQFVANDTYTNGRTIFTTITGINGSGKSTYLKQIATIVILAHCGGYVPAEFACIPIRDWLCTRIGNTDDQEHNISTFMLEMKEVASICRQATSRSLALIDELGRATSNEDGVALAWAVSESLLQREALTFFVTHYSQLTALGKMYSSVQNQHLAATVTRGESGRIAYTFKVSSGACAVATEYGVDLAGVCGWPAEILEAARQVESDLSASNEETQPAPKESQTTCLGHAQSLVNHVFVATSPSAPDQPLDLEVPFESVCFRCGIAHLSDYILLSATHLRSSISNRN*
>Seminavis_robusta_MSH5
MYHTFVLCCTAWFSRTERRMSSSQGSPSGGRSQAMNDENDESRHEREDRGGDDDDASTGRLNNNHNAPPLEPAMVCTCVVELGPRVCFATYNEDSNEIILEESVCSGKDFGVVAEKYFALLRPNLLLVSSKVVSNESFLEALTRPLSQLDLDGEEEEENNVTPLASRSIPYRVLKSGAFDSRTCMTLISQKLRVLSLLRKTQEGAAGQYYDPLYQDGNLPYYNSDNQRVFPVSSYHQLGTLINFNSEITVKCIGALLSFLQGTIFRTEADETVTVANITHAQTSKFMILGEGAIEALHIFATEHHPLMAAKGRGNSKEGSSIFSLLDRTCSKGGRQMLRNWMLKPLLNRDEILMRQDGVELFMDATMIDSESLMGLMSNLLNEIAPINQILQRLKKCATLPVDFVKLTRTLSAANEICGVLSNEIIGSLQAAMPDDETAAASEAAMYRRHKAGRYIFFVQHILERCNVQVLTSLQEHICSVVDEESTYECGSVCINTGFHQELDARKEEYDKLPGILLEARNQVMQKHPQLGHLIVLFYPQVGFLVGMTQQFAIDPATGMFSEALPSDFKYQFGKDAMYYFNNDDTAILNQTFGDLDGWIKDTEAMIISDLEDEILEQETELRETFLALSEMDCILAFAFVARERNYIRPTILPPPPPDSHSTTIVKIKRGRHPLQEILVEGRPFVANHVEIDDKKLVNVLTGPNFSGKSCYARKVGALVYMAHIGSFVPCDECVLSIVDQIFTQFARTETCAVPQSSFQLDLTQMGGIFSRCTP
>Seminavis_robusta_RAD50
GDTSLEQVESELDELREAQAGLYDKINKGNKKLSVLNEEISAAQSKASRLSELFRDKQKKFEEEQKAIKERDELLKRKEHISIDIEKASEQMNSFQQKIKAKNDEKKRIYNNAMSQESKLSKILGDFKGEMKHLQDISDQIERYNGNDQLEKIEADVAAILENIEKKKEEMERIQPILDAASKAVDDQARYEKVLQDNIDFLTTLDEISQIEDEMSKLKAQRDAVEGGDTAEDLLIEAQEKMQKSDATLARLDGRRTEIVEQIRNLQRKLLSEEYRDIDSRYRAELIKLETTLLAIKDIDSYAGALDKALLRFHGIKIGEINKIVKELWLLTYKGEDITNIELESGQDSRAAKSYNYRVVMTKGNTKMDMRGRCSAGQRVLASLVIRLALAETFGVHLGAMVLDEPTVNLDESNRKGLAIAMAQIIANRSKQANFQLVLITHDEDFISLIKDTLSTQAGVSMPEKYFQVRREEASDGKFYSKIDALDWDSLL*
>Seminavis_robusta_MSH2
MASFFTPRNKSSNSSSSSSARVSPTPGRQKKTSSLKTSAAIVVTPECEVVVWANSPRSRETVKDRWRNTLTYYSFCDDKRFTNLDSLLTQLAPLSLLHICSTEKATMDKATTPAARKKAKQVQQLLQTLQRMIDTRPDLTGDDDDDEDQGLSAPAPTTLAEVHTKFPSVDAGRIDGCMNQLLLPSSKISYRGNVQVASHPWIQKALGFWLQAEGLLSGGMPDDMMDRFHLQQGAMNKHLLLDRTAADCIHLLPPPNAGVATQVGGRPHNNSLLGILSQPARTKMGKRLIEQWLRQPLVDLKEIMYRQDSVHHLVENGVGRDQLRDEGLRNFASMDIGKLAQNLGLYEKASTEDDAPNKNDMAPVVGSTQKALQSLYQLYLLKAQKLPMLLESLVAVVCPDGEDPASIPKDAEEQTMLQSIFVNLQKASNELSRSQELVEAVLDLDIAPREYLIKAAFKDELVDIKTELGNVEASIESCHERMNELWAETMGLSMDSQHVRLETSGDTETTKTYQFRLPNANDTKVLQDQLKDEVKVHRLLKNGVYFSTTELVQLSDKKGKLIAEYDRAQKEVVLDAMHIASTYQGPLERTNELVAQLDALVSLAHCAAYNPHGYCRPTMTDGEEEGMGIKLTKARHPCVEMQENVAEYIPNEINLVFGESSFLLLTGPNMGGKSTYIRALGAIVTMAQIGAYVPCESATINICHHLLARVGAGDLQDRGISTFMAEMLEASSILKTATKRSLIIVDELGRGTSTFDGYGLARSISEYIVQQIGCFSVFATHFHELTQLEETEKSVKNYHVTAQKGAQGLTFMYEVQPGPCLESFGIHVAEMARLPAPVIAEAKRKALELENFEQK
>Seminavis_robusta_MSH6
MDRYNNNVNKRRGDYYDDDDELDYYDDDDDEEEPAVAKKRKTPAKNRNSRTTDKTTPKVSVSMYQPCTATPPNNTTAPTSLESFSAFNSKPGSQVNTPTRITPPSFSKATSSSAPKESAKLSADEDMANGEKALPFIESVVNPAGAHVHNHLKFLRNPKDAQGRSKGDPGYNARTLRWDRNEFLECVNRNKPKQPKKMSPGVEQWWKTKAQYFDTVLLFKTGKFYEMFHMDADIGVQHAGLSYMKGHVAHAGFPEVSYATMADKLVRAGYKVARCEQTETPDALKERKKKQKGIPNVVNREVCSIMTVGTRTCCYLDGDLSINASGEAGIGPLLAIKEKKIEQSTQEDDSDQDGGVIHPVCEYGIVAVDASRAEITMGQFADDAMRTRLHTLLSTLAPSEVLVEGSDHGSSKELLSVLKTARESSPFLIETVEQNEAFPKSTALDPSIRRKLDRNNGKAQPWNVEETMAELHRRQYFPRGSKQNHTSTSRWPSVLQMAVEGNAELALSSLGAVLFYLQRNLIDEEILSMGLIKAYIPAEAPEDEDDKNGGTAANSPDKATQRQSQGDAIWKPTASQDGQGMSDEETTSHMAIDGNTLCQLEILTNSIDHKEAGSLWSKINFTKTPHGTRLLKAWVLRPLFQKAEIDRRADAVEELGSGDAAMAMDEAKALLSKCGDIERLLARIHAMSGTKCPGSDESEGMIHPSSRAVLYETKTYTKRKVGDFKKVLTGLRSASKIPELFADIDVSSPLLRKLVKTPNDGGCFPDVGEELDFFFETVDFAAAEKGEWEPGRGIDELFDEACDAIDQIHRELEQYKDEMCAVLTPKSLARSSWKYSGLDLDSKDKYIIELPIGVTVPTDFRMVGKRGKGQKQICKYQSSVVQELVVSLEQAIEAHKERKAQHMQHVFARFDAKRNLWEQVKHVSAMLDALGSLAHFCGRPGYCRPQILECPPDATPCIEIVQGRHPCVESTPGSGEFIPNDLSLGSSERDVQAPLSLLLSGPNMGGKSTLLRQTCLISILAQIGGYVPAEACTLTPVDRIMTRLGASDRILLGYSTFFCELFETASALRSATRRSLIIFDELGRGTNTWDGTAIASACLSYIVDTLKCLSLFATHYHSLLDDKKSDPNVRLGHMENSVNKADDTVTFHYTLGNGACPKSFGVSCARIAGLPDEVLKRAQALSSQFETEASQQQNVIKMINEGSCKLTELEELWDSLQGNSMDTDTADASD*
>Seminavis_robusta_RAD51-A
MVPMDFKTAADALEDRKSIVTLTTGSVELDKLLEGGIETGSITEVFGEFRTGKTQLCHTLCITCQMGVNEGGAEGKAIYLDTEGSFRPARLQAIAERFGLDPNLALENVAYARAQNSEHQMELLKMAAAIMSQDRYALLVVDSATALFRTDYTGRGELSERQMQMGQFLRQLTRLAEEFGVAVFITNQVVANPDGMSFAKDSTKPIGGNIIAHASTTRLRLRKGRGENRICTVYDSPTLPEADAQFAIGPQGVCDPTE*
>Seminavis_robusta_RAD51-B
MACAHRSLVRLPLDVYTGLISEERSHDTPCSPEELRRQMCAKLKKFASPHYKNNTRGNNYFESVTTVGHLLTRTTPWTLLKILDPLLTMEEVQLFLHRVAKVCCPPPQTALELLQQSQQHANAKYLPTGWTALDNCLRGGIRIGSLTEFCGRAGAGKTQLAMQLCVTAAARCGQGTVYLDTEQKLSLTRLQEIVQHQHGNGQLRKRPRTHEYDDGTTTNMEPTTVAEQQQQVLDNVTVLSPTSMPDLMTALLQIEELVLDAQHDNSNNKLPIGLVIVDSIAAPAKRGAESAPERAAALFQCAQRLKQMADQLQLAILVVNQVALERSNFGSGVRVKAALGTSWHHCVSTRIMMEQQQQQLEQQPQQQSGSPFVRENARTATIVKSNLVGLQSVKYQIVGAGVVDAVEPPPAARIPVVEP*
>Seminavis_robusta_RAD51-C
MPDLADLSLRPGTLKLFQQRGFTNTAEVERSRENGGLANLAAELGCSLRQANDLFREISGAAQPMGQAKTASQLLNVPNNNAKMGSRKLVTFCRSVDSMLGGGIALGEVTEIAGVPGSGKTQLAMQLSVDARLPIQYGGVEGTAVYIDTEGSFSPERCYTMASALVDHVKKSAEKRKTQCPPTPQWFQPNTIMQGIHVFRAHDEAAQMSIVMGLPDFLRDQEQQGSPVKAVVVDSIAFHYRCAPPGGNYLARTRSLSTVASLLSDMATKFDLAVIVINQMTTKVATTANTTDTESVLVPALGESWAHATTTRLLIASETNNNNNRTCTLTKSPNRPSGVSTFKILEAGIRDIDRH*
>Seminavis_robusta_XRCC3
MIKMNNTDISISSERRSYIAQLSNSRSERSNEGSTNSSMRYPSVYQIPQPQETPMLPAQAGLDKNHPSLQKENFSCNNDGNDPSGSRKRSWQDTNASSIAPDASHIRHPKTSDNDNNKRHAPSRWTNKRKSKIQPMTAFSLLQKNQSARQSLYLIPPPARNVIASNNLSWLKLGLGITELAGEAGSGKSQLAMSLCVQAVTMQQQTASITQGRSHKTPPCRAVYISLSGGQASLSRIAYRMEQIANAQKQQSCKDNSATNYPICNQQLPGSALHGPTTTSEDQTNAASASVLPQILTHSVRNHEDLFALLREDLPHCLKGDSPDTTNPASFQPDNAQLPGGFPGDTTQQPQHPVALVVLDSIADLFRLGNSDESDVEKGAILKRSYLMFELSAILKALSDQYQVPILVINQVTCDLNRKQNLPALGLSWANCVNTSYVIRRSRSAAGGNSSSTRADVNQGLRHIFLAKSANHAVDQNASFVIDSGGVRMQETCASKR*
>Seminavis_robusta_REC-A
MKTSASVLLVAALPAALILSSANAFVPRPVPTINTVSSRAGTTARSTFSQVVVTAKSKASASSSNANDDKDKDKDNNVDKNKLAALDGVINQIEQSYGRGSILKLGDAHGMVVDCVSTGALTLDAALGGGGYPKGRIVEIYGPEACGKTTLALHAIASAQLNGGMAAFIDAEHALDPAYAEHLGVNTNDLFVCQPDSGEMALDVVDKLVRSAAMDVIVIDSVAALVPRAELEGDMSDSQIGLQARLMSKAMRKITGSLAASQTVVVFLNQLRSKVGVIYGSPEVTSGGNALKFYASVRLDIRRKEILPDNAGIRVKVRVVKNKVAAPFQVVQLDILFGQGIDGVGCLVDAAEEWGVVVRKGSWYAYEGENIAQGRAKVVEALKEDPVFLEDMQTKVKQAMGVDASGANKNEEDSSSEEEEDTRETEDVAISNDATFE*
>Seminavis_robusta_MLH1
MLNMMQPYAVHVARRGVGIVVQHQQAKGKTSKTVVDLNTSNLSKLTALTRMDATERDSTGPFLSPIQQEATKQVIKTLYGSCWGQNLLYFQSKSCQEDEEDQSSSSSKSMSYTCEGFLASPSLAADGKVQLQTKNAISNLFVNNRYVECPALKRRLEDTYATLTSWKKPPFIYLTIQVPPNHVDVNVHPTKTQVALLFLEEIVTDVAAKVHELLNAQGQTFGERHSKKVAMPENPYKKKGPARQASQQSTTSGNNASSNGSKKRKQDIDDDYQEKTDTGNTAKKTKQHSSSTNDNNSKSSQTPQQSSQTRRNSSSSSMTQPRIYSHNKIRTSKAAPAGALEPFLVRNVKPAAVSGTPSTAASTPPPSSLSSQYSTTTSTSNSIGESSQVTQQTPQDPSLHRGTCPFASGSSSVDMSQPGAFARASQQCTCRAEKMQEEMASQSQPPSVYLTPQQQVVRPTVVVPTKCDLGSVRKLRRQVQKRMDADLQKKLRKSMFVGVVSQHRSLVQCQEELCLLHHSNLSQALFYQLALAHFGGNRIATFGRPVHVQTAIEQVLQMEEDLQDQKLGLTSEKKSSAKCIGLSGLEAVNETNEVMAKQATQCLWDNAAMLEEYFGIRFELDKNGEKQPQKERESSETAQKVLLMGLPILLEGHAPQPHGLPLFLLRLATEVDWGHERHCFDGVCRELGNYYALLPSFTDGENDNLLKAQVQHALFPALSFLLMPSQQCQDDVKPLTCLPNLYKVFERC*
>Seminavis_robusta_PMS1
MADSSQGKADDGMIRPIEEESVRRIVAGQAVSDLASAVKELLDNALDAGSKSINIRLFNQGLEILEVSDDGTGVPPVSRPFLAQAHATSKIRAFDDIYSSATSLGFRGEALFCLANLSGKLIVATRTESEPLGQKMEFKHDGTLDAASVAVVPRKVGTTVAVVKLLNSLPVRRADMERRITQHRSKLMRLMEAYAIFSVGVRINLMDVIDRKETTLLGTTANSKKLEDTISSILGSKFLASVAPVTIDLASAVDESSPKGSWKLEGFLSKAASDQDGNNVKAGQQFFCINGRPVELPKVARTIGDVWRSMGSKKKYSCILTLTLPNQEYDVNLSPEKRQVLLTHEDAICEAIQTGVTSFWASQTDGKFTPAASQPSKASAPAPAPASDNPHKKVIPKIDNMESLAKIQESNRQRARELHAQIPNAPSKRQENEQNHDMDVDEDDNEGEDEDEDGQTAAKREYMRRFKREQNEQRRLNASGAADLYEDDKKAKASMPQEPTGNGESPRVRRRGGFVHDISTAKQWERPSSLDRNFQIPEGIEDPSDDEEETKKEGPPEKRRRTGPPSPVPAKKEKDVGPTDACSSRRVTLSLNNEVAASAAAGSVPVGASDGDKLRWVDAQSRFNKGDENNPEKEIDVLLKSSVSPKQAYQTPHVAPGRSRRTNNAPALNLEQFAFGKEPSKTATQPAVSPEEASGEASGSARQDSRKASKRRKTDPETKSEELKSPESDLVAQQSERSPGASAVVWESFGTENVVKMARLERRSGLERKRRLQEARRDQKNDDGKETSKVSLAQGDFAKMRILGQFNLGFILASDEQNHLWILDQHACDERANFERLMQTTVMHHQQLIAPMPLELDPSEETCILDNMEIFEKNGFRFQYNEDKPPRHRMSLTALPHSGARDGRKAVNFGKEDVSALCVMLGAGSGAVFEDEAINYADGSAGGGTGADGSGMYGNNAVRRYAGSQLTSTQDGADKVITRLPKAIAMFASRACRSSVMVGTALSKKEMEKLVKHLDELDDPWKCAHGRPTLTHLVDLKEDLIKDQRKAAELISAPTLGMNLSQEDDDKNP*
>Seminavis_robusta_RAD52
MSAPGRQKSPGGGGLILPDGCNSSGGLSQEVMMKMMEAQVIQGYRAPGQQYHAPPVEWVKNTLDGSVLTDHKGYPISVNRLLATRPLRAELSSRPGPGGKKLTYISGEGVTRALNEIFGFDGWNMEIVKTQREVCNKDDKGRFHVAYTAHVRLTHKKSGTYKEDVGSSDSVDRTMGTAVSHALKGSITDALKRAARHFGEKLGNTLYVGDFTINKAPLTLRDALDFYDNERENTKFGPSTKPIHVNKETPPPLVDQKNGAASGNRNVATVGSTKTHQQQPMAQPNNNYNKPSAVSNQNKNNSGSAVNNMQSVSIAEAHPRTNGRSSLDGRPMVAMGAMVTKTPSNNPQLAASKQQNPIVSATPKVPNNARESQESLKSRLGPAPNFQLPPPSRQSSSYAQNASLRPPPSAADRLSSGNMFAGGLTFDHDTDPQRGHGNQRVVAHANKENSQGRPSQQQHQQGPGLLKRHASVPTDVGTNKRMNANPYQR*
>Seminavis_robusta_MRE11
MSSSDDDDGSRRAEDEDESPTKSVSQASLPAVEIDEPDDDTLRVLISTDNHLGYLESDPVRGQDSFAAFEEVLYLAKLHKADMVLLGGDLFHHNKPSRRTLYKTMDILRRYTMGPDPVKIQILSDQAKDFRNIHGGVNYEDENYSVDLPIFSIHGNHDDPSRDPGSNTMLAALDLLSVSNFVNYFGRQEEVNKVEVSPVLVQKGTTKVALYGLGNMRDERLSRMWQQKKVKFLRPDNNQNNNDKDDDDDDDGDQEEQDFFNIFILHQNRDNMGRGAKNCVHESMIPSWMDLAIFGHEHASEPGPSESLVGTFRITQPGSTVATSLTTGEAERKHAIILNVRGPQFRMEEIPLTMVRSFVMKDVSLQEHDNLDPEDPKVDSKITKILEEELRMWIFNAQNKQTQLLQDAEKAGNFAASDPSPLQYHLEKRDQVLVRLRVEHTGFTTLNNQRFGARFVGDVANPTDILLFQRAKKQRATSKGGGKKRSTADALEEPMEPIELQTTSVETLVADNLMESQAKLNILPEKALAAALEEFVDKLENGAINEMAEKGLKKKQRYLINSANNGGDEEAGEAVNSAQDVKKLLEKYTQQEEERTQSKRKRAGGSDDDESASEEDLLDKENKANGKKGRASPKKSSSKSKSKASTSIDIDSSDEDMVAATQSSAKSSKSRSRASTTSSKSGGRKSGDIRDFATKRSSQPSASQKTSSKRKKKEVVELSDEDEDDSEVEIVQSKKRVPAQRRRTARAKVNYSYDNSSDEQNSDDDFDAPPPKKKSQTSRGGGGRSQGRRGKSQDSSVVDLDDNWGSASTRR*
>Seminavis_robusta_RAD1
MQNEGPSSDHAKSAKRKRLAPKDNKTNECDSMVPEGLLPSYLAEAFADLYGEDGLLVLGKGLGWLSLLAVFVRFYGDVKEGHVAVSASGKKGDHAITNTSKPPLVIVLGLRDNEPKALVSVLESWGTPPQLMPKMITNETGLNTDRAVMYKQGGVFCVTSRILIVDLLNGTADAKDIDGLLVAHAERVVEESTEAFILRIFHSQKLAASSIVEKGEKSTDDNANATTGFVKAFTDAPDSLMSGFARVDKTLKALRVRQLYLYPRFQDAIRQELEAAPPHVDELHQELSPSMIGIQNAIAAAIQGCIRELKGSTNLLEWTNDDLSVENCVTTNFDQAIQRQLQNDWHRLKPQTKQIVQDLRTLRTLFQMLIQYDCVNFYKTLTAIRNMSAGSRNPSMWLLMPAADMLFRKAKERIFKVIEGKPTAKVPKPVAKLKPILEETPKWKLLKQVLGEIQQEEEARKKKRPENSNNLQQGPANVLVMVKDEKAVEAVRAYLVDGKSRRMMLLWLRYLEHVNDRSRSIADTKDMSAISEESRLLLEEEGRVRRMLFGRHGPSKKKATQGATKDGKRKKQLNEVPDYVRKRRRIATEKSRGELTGGADDLERRAILDEAVERTEHEMGESANPSKDDDDENDDGVNDKYDDDNIMFSVSVPEELRIVVKSHASVDGDEATILLNDLRPSYVVLYDAEVAFIRALEIYSSLSSASREDPMRIFFLIFEASAEEKTFTKALEKEQNAFERLIHHKKTMPPPALQTLESQEMKQARAQGMVGGSYMNGALPLAFDTRQGKGKAKTNELRDIAVDVREFRSSLPSILHQGGMRIAPVTLTVGDFVLSSVHCVERKGISDLFGSFASGRLHDQVQAMCKYYKCPCLLIEFDGKKSFCLQNSNEMGVEIKMDSICSKMVLLTRKFPKLRILWSRSPHHTLDIFKELKSNHEEVNVEKAMEAGRSESLEAFCEEAGEDDEVNEIARTMLMRLPGVNVAIARKIIENCDSLAELGAMSRDELRKVAGPVAGQKLFTFFRQNIAAT*
>Seminavis_robusta_MUS81
MNRSTVWGGAPKGSFKKKLPACKNSFNQAAWDRLKDRYDNAHSDTYERTIYRAMASLAAAKEPISTYKDAMNLQNVGKHCASIICPPHDDTEQERTLVEKPQKRGKKTGVQSQDIQQFMPRQNGDDPAPPKRVKKSAAKTDNSSAPSAKEVAYQKAKQTAMDKCSHPIARGLEWKVILLVDNREQKSEHVLSKCAMSGIPAEERSLPIGDMTWVAQGMRKHRIQGTTTVVVEVEVLLGTIIERKSTSDLVSSFIGTRYNEQRLRLKNAGQPQVLYLIEGDMQRDVHPCIPKERMQMALIETRVDFGFQIVFTTHMDDTVKTLKRFHRRVLQRAFPDAFGLSDDALPSFHSPEARRQQQYAPTQGRRRRRRPESLVEMTFDTPPVPAFGESRFITYEELDAKIKRDREAGTRTVGALHCAMLRQICGSKQVQSIVQDYPTPALLLQAYDEVADNPKTQAELVANCCLDAGETKGGNRRVGPKIARDVYIAYCSTPHPSKRPATVAAEDRKEQSSNKRAKASETAVAPKKSSNQTAAEQRATATEQRAKAAKKPPPYIPAQKKSPGNVSNINVLYSSEDDDSDNDSLPRKAAVPWAVGKENNHSADTRYSKASASGGSLSSRIDPKKKPAKTPKEEVCLLDDSSDDYGNVASLKPMVAPRKPLKKAGVTAVDAIEID*
>Seminavis_robusta_FANCM
MPSAKKGWSCSKCTFEHQFPGDRCVMCGSLRTTKEQMIDFIQGKPIPESSKINCSSTSTTSAPTNKKRKPESPQAKPPPKPQQPPSTATAYFAPKPKGSSTGTAAASSNTDRTNGPAANHNSTSSNSGSNLPQSSHTRRRNPYSKNPSRASVSTDQPSANTNANSHPTNGNPHPNNHDRSEEQESTNHNSSNSLQQNQQQPSLNAHAYKENQQSNARQTSFLKPPPKQSTSNQRTAVTTASTKQSVARSNNSSNNTRKQQQTLLPMPKKTTSYAKYIQPRIAPYEPGPVPFDTSTTSTWVYPIHPKYAKRDYQFEMAKSGVLEDTLICLPTGLGKTLVGAVVMYNFYRWFPQGKLVFCAPTLPLVQQQAKAVYDIVGIPMSETAVLTGRVKSEERAALWQTHRLFFCTPQTIENDMRNQVIDASSVVCVLLDEVHKARGDHAYVQVIQLLRTQAKAKFRLVGLSATPGSTIEVVQDVIQTLQVSKIEVRSD
>Seminavis_robusta_FEN1
MLTNDDGEPTSHIQGMFNRTIRYMTEGLRPVFVFDGKPPSFKSGELLKRREKREKAEAALKTAEEEGDVEEQGKQSKRLVRAGQKENEDCMRLLELMGVPIVKAPCEAEAQAAALAKAGLVYATGTEDMDALTFATPVLLRKMTFANASKSTIQQMDYKAAIDGLELTHEQFVDLCIMLGCDYCDSIKGVGPKTALKLIREHGNIETILKKIDRKKFTVPDAWVPEEKAQQNKDDNSEDEEGDNKQEEDNKSDNEENLIPAYVQARKLFMNHEVLDKGSVELKWKPCQPEALTKFLVEQMGFSPDRVSSNIEKLQNAYKEHSKPQLRMTNFFTVKPQDPEKVAAKRKALKEKNKANAKKAKAGKKKR*
>Seminavis_robusta_EXO1
MGICGLLQNLKFCTRKGSVREFSGKCIVVDASSWLHKSVYSIAEHYVEAYERGNIDPRCVNTSAKYIFTRCEELLNYAGISNIFLVMDGKRCPLKAVTNQDRESRRRANLMEARAFKKQHKRSLAEEKYKACIKIVDSLTKAVMANVESKCRKKNMNIHFVWAPYEADAQMVRICVDGQADAIVTEDSDVLVYLAACHAPYPVLYKLDRGSGQCSITSMEFLLNPSDTQSFARAKQNSKNNSLAGFQSTLNGMRFAQKKEPGHGVRQFVQACCLSGCDYAPNMLHGIGLVTAFKLVRGNCNEAPEKVFRKVLSSLPDKATKNIDRTQYEENLAKSEAVFYYHPCLDKAGNITTLVSPKVDGESTSRLNKWYPDLGLFEDISFLGNDHFLKDLHAGISKTTTARPALLPISNTISASNTSNKTPTHACGNRKVAALPPMRKRVSRIPPTNPYLKKARVPRQHDNFREKEAAKDDENACDEILTAYRNERTERPSSVPVPTNGFGLQQFAFKGDVRHVKRHFGPEPPATRPARGNHPVRPSRPLHAPTLSAPTLVEPKPAKRVTAEFQYDVDTQELDPSETLSYSELSTVALPSDTRTTNNDRRRRESKAEQPTFDTFQTNESDSESSSLADPHEQVSTYFPRQPRQRGSPTRERRITHLSESADEVEVRSRSIDAKHRRAENRQSFPIDENKQSFPDDESPHGERLVQNGLAQYSPRQSMVRRCRIRENIHQEENYSSFEGPPQDELSSVPSPENQGSHGNIHKTSYPTYPDADYSSQEDLHEEDLMKAHASGNCHTLQRRDDRHCSNARVQQTAANSDYSSGEDLSEEEFLRQDAFPDQRGVLPDRQSERFESVRGKNGHKEASYDDLSSSRHSSRGRGAPSFSNQPLQMRQQLSWKQKARRSSYDDVVVLDNPDLETSKYFANKTRSRRVTLEGEGNRHDDSLDDDSVVDLSEIVDEEECLPAFDYGPAVRAVHTNSDNPSSSSHDEHNRVYSHQPKVRTNFKPKPFRNPKRNSGPSPLEKAFQHQNDRYGSTRSGSSQPLFSLGQINSITRSNRNGAGKSKKGNASQQRSLLGFAGFGLTVKILEREQDDF*
>Seminavis_robusta_DNA2_True
MNDAEIMPMMSQDCVVWNESCNSDLRARQQKQLAMTQRPKTSLKLQKSVQKKKAKIPTESLMRQAKPSEDHEIESIFTLLQNNHTNSNDGDGVANPQVPPVSAVTAAIQKSHGKTLQPVFPKPLNFNRNNPPQPVLLRKRHSYPPSAAAAAVAKPISTPPFSSGTGQNHNRKKRAESLCQPNNTDGRLSKIAKTATLGAASSASSKASNLHAATAPQISTTTIISPAPTIYQRRGQGSKSMTGFEDLCKQVETPSPPSATAAKPTDTTKGIPDRSLASTEAAETPYNGTAGVNATNQGAANTSHGARSNPPDPRNDRASTAGMRTQQRSQSDKENVVSARPPSLGNRSIATTAKTIQPSNIRSSSQPTRMPLQQKSSRQANAAVANDSNVVLTRQLAASKTLASKTQLNHRQTPATLAEDNFDDAFGDLELSEEDLAKLDTCTSAGNVNTTGAKAVQETKPAQETKPAVADEFGNDDEFGDWELGEDVFTSCDTLVAATQRQECTQHAAAPTQQMPNDAISAVVSSSPDVSLEQAETSQNETTSKERHNETHRITAAPANTLNAAEKENDDPFGDFPDIDFDAVDDAVVVATQQQDCNVDCYPLQWPPPSSVVRNARSETWQDETSYLSFSRYKVCSLEKHVPTFTQVLHVQIWDSSMLRDVDRQAIHKPTGRSAASRKPQEHSTENITGLIVLRGSNYHLEVQEGDILHLCSLTGRFKTDPSALPIILDSDPPPGSDHDDLVPILHPDMLSIPTTATEALDCPRRAVLKHRLGSSAVASKKLLLGTLRHELFQFALKHEVSSMDAVRQQVRKIVRKESEKLVSCKMSSAEADRELFRFWPQVQAFKRAFFPRNNQQLESLEGIGSQPQIQASIVSVKGVEEEVTSHELGMKGNLDVLVEAITVPTGMPKSQTTMGIELKTNHNTKTQHRHLAQLAFYTIMLLARNGHTASENSILKRNPQNFDPIAGGMLLYINSETRRAIHVAPQLNEIKCLVEQRNTFCSKAVQASKPRGVSLCYENDEDPPRVKVADAPPADLPELQHAGHCARCFSARECMVYAASGRSTDVRRSHKDLLEQFTGHLTSKELDYFRTWERLIDLEADATHHSLAEAWLEKSEVLERRTGKCISSLAYSPQPPQDGDSGDDSVAFVVLERSSNSNLRSAFSSLQLQPGSYVTCSTDCTTLDAPLARYRSVALKGQRRFRHQMKVFRGTVERIEGDDRIVVRTSTDSIGRLDDLLSSFQESSPAASSAESQLLFRLDRDNSYSLSGTLRRNLVDFLTKDREKVDDPKADAEQRRLRTERRLARHREMIIQLKPPKFDLSQRENMFNEPHSRVRDVPGCDMADLMMEFSKCNNDQRSAAQKVASMTDYTIIQGFPGSGKSTTIVFIARLLASQGKRVLITSYTHSAVDTCLLKLIEHGVGERFRDRPRSLIRIGEKSSVHPAVQHLLVSRVAAELEAPQEPDGDCRPSAESLRQTMSEARIVGATALKIPKSPLLAGEHFDVCIVDEAGQITQPALLGAIAAADQFILVGDHMQLPPLVSSESALQGGYGVSMMKRLADAQPDAVSQLTLQYRSHEEICALASNAIYDGKLKCAHDVPRLALPAYPQALQNFGKSAGWLRNVINPFRPVVFADTDNIVPSNITPIQDGIAPLERTGTRSGGANMMVNETESALVEVVLQGLIACGLAPSSIGVICPFNAQIRLLEESQQIKKLQSDGLEINTVDKYQGRDKQVIIVSFVRSNSKGRVGRLLEDMRRINVAITRAKQKMILLGSLSTLRRGSPTLKVILDQIEQRKRIVCLPSCTTAMLS*
>Seminavis_robusta_BRCA2
MGGFQTAGKATRITASEEALGKAESLLGSSACQKSIPAPQQPSFGIGFRTVGKAKSIKVSQEALVKAGAILSSGVSQKSASSHVSAFHASGNAESMVVDEKALHGPSLQEQPVCATPNNSLQFDGDSHKRSATSPLSDYCREGKMLRLDDSTVEYTEQPFESRAAASSIGGDGDHNRVSKTPRRDGLNEPQNQVAQDFRNQHPENLYSEVVSKTPCYSRSAKSVVTMSVGFRKCAYPLNESPQLALPTEAVSPVPIHFDCQGEIDSSNHRIPLETAGIQDSLVPADVGPPKASKVTTSSHEATSNLMTTDRKQCRSDGVAEVTLEVDSTNAAELVFHASPNGSFPHSFRDHVNQLQGLIGFPSDLHVSLVERGCKKDFVNTKWLLNHKRWIVWKLASLERRFSWIHGGTLLSYENLIAKLYHRYCKEYNEGKRPVLRKILNKDTSAARMMILCVCQVFRQNAIDKNKEGPNQRKGSDSSPAAGTTYSMELTDGWYSVHAAPDGKICEYLESGRIKVGTKMMVSGACLVGADDGIDPLDDSNTPYLKQCKVFLRISANASRLAKWDAKLGFVPPCQQLRDDKGLLRVKKVSDVVPGGGFIPMISLLVCRKYPMMYLHRGDSGEEEMITEAEEHKQRVDFERRKLNLIEKFTEEVEQECTKDVDELAPPLWTRLTTSPSPEDFYHGLNNEGKSIIERWRAKRSAVLQRRIQQEVQAKIEEDESLIRHSTPFLRVLVASHDRSLLDRAGERICNEQGILTVWSPTEEQLGLFREGGLIQVENLAARQKYEGRIQLSANGRTTITACSSRTSFSPELMSLCYSERKPVSIFQIHVYSRRLLQGKARRDEGGEAPNEHDIVGVILKVVESDSDEKMSIYLTDKSSLVVRVQCGGLKGIGDSIGLRSPFARQCVEQPRVLAFRDLTVLPFDAVENCAVLEFRVMSSIRTKISEPTSANLRAWAVSTAGRSLLSRRAAFLDCGLFTLQRPKATFVPLVGYIAGFKVQPSHHLSVLVDSASGSQQEFTFPYHLLQDVVLPNSDHETVSLSSVEEGLCSKLTLLGKFFRARGVLHRFLLKRTESSAQSITSYRPCEFEVCQISAVDLEALCGVYDTSE*
