# Supplementary material for: Identification of the meiotic toolkit in diatoms and exploration of meiosis-specific SPO11 and RAD51 homologs in the sexual species Pseudo-nitzschia multistriata and Seminavis robusta
Source: BMC Genomics. 2015 Nov 14;16:930. doi: 10.1186/s12864-015-1983-5 (PMC4647503; doi:10.1186/s12864-015-1983-5)
Supplement: Additional file 12: — List of the genes and corresponding primers tested in Pseudo-nitzschia multistriata with qPCR. (XLSX 13 kb) [file 12864_2015_1983_MOESM12_ESM.xlsx]

## Sheet: Sheet1
Additional file 10. Table S1. List of the genes and corresponding primers tested in Pseudo-nitzschia multistriata with Real Time qPCR
Gene name	Primer name	Sequence 5’→3’	Amplicon size (bp)
RAD21 (Kleisin component of cohesin)	RAD21 Pm F	ATGGTCAACGACATGGTCC	149
	RAD21Pm R	TTCCTGAGGTGCCGAAAGAC
SPO11-2 (Meiotic recombination protein)	SPO11-2 Pm F	GATCGAAACAATGGATCTTCC	160
	SPO11-2 Pm R	CGCTTTGAGTTCACGGATC
SPO11-3/TOP VIA (Type II topoisomerase IV subunit A)	SPO11-3 Pm F	CTGTCCGTCTACATGTCGGG	160
	SPO11-3 Pm R	CCGTCTTGATATCGCTCTCG
RAD51-A1 (DNA repair protein RAD51 homolog 1)	RAD51-A1 Pm F	CATCGGCGGGAACATCATTG	160
	RAD 51-A1 Pm R	ATCGGTAGCATCGCAAACTC
RAD51-A2 (DNA repair protein RAD51 homolog 1)	RAD51-A2 Pm F	ATGTGTGACATGCCAGATGC	179
	RAD 51-A2 Pm R	GGTGTTCCGAGTTGTGTGCC
RAD51-B (DNA repair protein RAD51 homolog 2)	RAD 51-B Pm F	TGAATTTTGCCGCAGTCACG	105
	RAD 51-B Pm R	TAAATGGGGGAGTTCGGTTGG
RAD51-C (DNA repair protein RAD51 homolog 3)	RAD 51-C Pm F	GATCTGCTCGCTGGTCAAG	138
	RAD 51-C Pm R	GTTCTTGGTCGCTTGCTGC
XRCC3 (DNA repair protein RAD51 homolog)	XRCC3 Pm F	GGTTCCAAGACAGGCGAGT	175
	XRCC3 Pm R	GAGGCTACGACATTGGCGA
